# Supplementary material for: Dynamic patterns of information flow in complex networks
Source: Nat Commun. 2017 Dec 19;8:2181. doi: 10.1038/s41467-017-01916-3 (PMC5736766; doi:10.1038/s41467-017-01916-3)
Supplement: Supplementary file 4 — Supplementary Software 1 [file 41467_2017_1916_MOESM4_ESM.zip]

Archive with 39 entries (31 files):
- Code/DynamicFlow.m
- Code/model/
- Code/model/calc/
- Code/model/calc/calc_Gij.m
- Code/model/calc/flow_edges.m
- Code/model/calc/flow_node_calc.m
- Code/model/calc/runge_kutta.m
- Code/model/calc/Write_model_file.m
- Code/model/Create_model.m
- Code/model/dynamics/
- Code/model/dynamics/Biochemical.m
- Code/model/dynamics/Mutualistic.m
- Code/model/dynamics/Population.m
- Code/model/dynamics/Regulatory.m
- Code/model/dynamics/SIS.m
- Code/model/solve_model.m
- Code/model/topology/
- Code/model/topology/A_erdos.m
- Code/model/topology/adj2edgeL.m
- Code/model/topology/adjL2edgeL.m
- Code/model/topology/calc_distance.m
- Code/model/topology/cm_net.m
- Code/model/topology/getEdges.m
- Code/model/topology/largestcomponent.m
- Code/model/topology/randp.m
- Code/model/topology/scale_free.m
- Code/plot/
- Code/plot/bins1.m
- Code/plot/script_plot.m
- Code/SIR/
- Code/SIR/Data/
- Code/SIR/Data/dirk_data.m
- Code/SIR/Data/links_0.95.xlsx
- Code/SIR/solve/
- Code/SIR/solve/flow_node_SIR.m
- Code/SIR/solve/runge_kutta_SIR.m
- Code/SIR/solve/Write_model_file_SIR.m
- Code/SIR/solve_SIR.m
- Code/Supplementary code.pdf
