# Supplementary material for: Dynamic patterns of information flow in complex networks
Source: Nat Commun. 2017 Dec 19;8:2181. doi: 10.1038/s41467-017-01916-3 (PMC5736766; doi:10.1038/s41467-017-01916-3)
Supplement: Supplementary file 4 — Supplementary Software 1 [file 41467_2017_1916_MOESM4_ESM.zip › Code/DynamicFlow.m]

%% add paths
path(pathdef)
addpath('.\model');
addpath('.\model\dynamics');
addpath('.\model\topology');
addpath('.\model\calc');
addpath('.\SIR');
addpath('.\SIR\Data');
addpath('.\SIR\solve');
addpath('.\plot');
addpath('./model');
addpath('./model/dynamics');
addpath('./model/topology');
addpath('./model/calc');
addpath('./SIR');
addpath('./SIR/Data');
addpath('./SIR/solve');
addpath('./plot');

delete Results.mat
mystring = ['What do you wish to analyze? \n'...
            '1 - Models of the form of Eq.(1)\n'...
            '2 - SIR model.\n'];   
model_type=input(mystring);
switch model_type
    case 1
        solve_model;
    case 2
        solve_SIR
end
load('Results.mat');
%% plot figures
script_plot

load('Results.mat');
delete('Results.mat');
pause(0.5)

%%save the data
Results=matfile('Results.mat','writable',true);
if model_type==1
    Results.A=A;
    Results.s_in=s_in;
    Results.s_out=s_out;
    Results.D=D;
    Results.flow_edge=flow_edge(:,end);
    Results.flow_node=flow_node(:,end);
    Results.G=G;
    Results.Steady_State=Initial_output;
    Results.M=M;
    Results.xi=xi;
    Results.omega=omega;
else
    Results.A=A;
    Results.D=D;
    Results.s_in=s_in;
    Results.s_out=s_out;
    n=size(A,1);
    Results.Steady_State_S=Initial_output(:,1:n);
    Results.Steady_State_I=Initial_output(:,n+1:2*n);
    Results.Steady_State_R=Initial_output(:,2*n+1:3*n);
    Results.beta=beta;
    Results.rho=rho;
    Results.flow=flow_node_of_SIR;
end
    
clear
