# Supplementary material for: Dynamic patterns of information flow in complex networks
Source: Nat Commun. 2017 Dec 19;8:2181. doi: 10.1038/s41467-017-01916-3 (PMC5736766; doi:10.1038/s41467-017-01916-3)
Supplement: Supplementary file 4 — Supplementary Software 1 [file 41467_2017_1916_MOESM4_ESM.zip › Code/model/calc/calc_Gij.m]

function calc_Gij();
    % CITATION: 
    %   Dynamic patterns of information flow in complex networks
    %   Baruch Barzel & Uzi Harush
    
    %Input: 
    %   Steady_State: Steady state of the system
    
    %Output: 
    %   G: response matrix 


    % Pull out the inputs and define relevant parameters
    Results=matfile('Results.mat','writable',true);                                                                                                                                                    %create a cell array of the model
    Steady_state=Results.Initial_output;
    n=size(Steady_state,2);
    G=zeros(n);
    Results.G=G;  
    
    %% perturbe node i and calculation of column i in G
    for i=1:n 
        [namefile]=Write_model_file(2,i,[],[]);                                                             %create a equations.m file where x_dot(t)=0
        New_Steady_State=runge_kutta(1,0,Steady_state,i,namefile);                       %Solves the  equations
        line_i=Calc_Gij(i,Steady_state, New_Steady_State);                                            % calc the perturbation effect
        G(:,i)=line_i';
        Write_model_file(4,[],[],namefile);                                                                                         % delete the equations.m file
        disp([ 'Calculating G_ij please wait. ' num2str(100*i/n) '% is completed'])
    end
    
    %% save the data
    Results.G(:,1:n)=G(:,1:n);
end


function  [line_i]=Calc_Gij(i,Steady_state, New_Steady_State);
    n=size(Steady_state,2);
    line_i=zeros(1,n);
    for j=1:n
         line_i(j)=abs(((Steady_state(j)-New_Steady_State(j))/Steady_state(j))*(Steady_state(i)/(Steady_state(i)-New_Steady_State(i))));
    end
end
