# Supplementary material for: Dynamic patterns of information flow in complex networks
Source: Nat Commun. 2017 Dec 19;8:2181. doi: 10.1038/s41467-017-01916-3 (PMC5736766; doi:10.1038/s41467-017-01916-3)
Supplement: Supplementary file 4 — Supplementary Software 1 [file 41467_2017_1916_MOESM4_ESM.zip › Code/model/calc/flow_edges.m]

function  [flow_edge]=flow_edges(G,A_edges,D,s_in,s_out,xi);
% CITATION: 
    %   Dynamic patterns of information flow in complex networks
    %   Baruch Barzel & Uzi Harush
    
    %Input: 
    %   G:  response matrix (output of calc_Gij)
    %   A_edges:     List of all edges in the network   
    %   D:  distance matrix 
    %   s_in: weighted in degrees
    %   s_out: weighted out degrees
    %   xi: the value of theoretical xi 
    
    %Output: 
    %   flow_edge: first column- S_i*s_j (axis X for undirected network)
    %              second column- F_ij^Th (axis X for directed network)
    %              third column- the measure F_ij

    
%define relevant parameters
A=(D==1);
n=size(G,1);
n_edge=size(A_edges,1);
flow_edge=zeros(n_edge,2);
if A==A'
    undir=1;
else
    undir=0;
end

% Application of SI Eq 66
for edge=1:n_edge
    i=A_edges(edge,1);
    j=A_edges(edge,2);
    temp1=0;
    x=0;
    for a=1:n
        temp0=zeros(n,1);
        if (undir==1)
            temp0=G(i,j)*G(j,a)*G(:,i)+G(j,i)*G(i,a)*G(:,j);
            temp1=temp1+(sum(temp0)-temp0(i)-temp0(j))/(sum(G(:,a)));
            x=x+1;
        elseif (undir==0)
            temp0=G(j,i)*G(i,a)*G(:,j);
            temp1=temp1+(sum(temp0)-temp0(j))/(sum(G(:,a)));
            x=x+1;
        end
            
    end
    flow_edge(edge,3)=temp1/x;
    if mod(edge,50)==0
        disp(['Calculating F_ij please wait. ' num2str(100*edge/n_edge) '% is completed'])
    end
end

%calc second column
flow_edge(:,2)=A_edges(:,3).*s_out(A_edges(:,1)).*s_in(A_edges(:,1)).^(xi-1).*s_in(A_edges(:,2)).^(xi);
%calc first column
flow_edge(:,1)=s_out(A_edges(:,1)).*s_out(A_edges(:,2));
end
