# Supplementary material for: Dynamic patterns of information flow in complex networks
Source: Nat Commun. 2017 Dec 19;8:2181. doi: 10.1038/s41467-017-01916-3 (PMC5736766; doi:10.1038/s41467-017-01916-3)
Supplement: Supplementary file 4 — Supplementary Software 1 [file 41467_2017_1916_MOESM4_ESM.zip › Code/model/calc/flow_node_calc.m]

function  [flow_node]=flow_node_calc(G,D,s_in,s_out,omega)
% CITATION: 
    %   Dynamic patterns of information flow in complex networks
    %   Baruch Barzel & Uzi Harush
    
    %Input: 
    %   G:  response matrix (output of calc_Gij) 
    %   D:  distance matrix 
    %   s_in: weighted in degrees
    %   s_out: weighted out degrees
    %   omega: the value of theoretical omega 
    
    %Output: 
    %   flow_node: first column- S_in (axis X for undirected network)
    %              second column- F_ij^Th (axis X for directed network)
    %              third column- the measure F_i

n=size(G,1);
flow_node=zeros(n,1);
% Application of SI Eq 39
for i=1:n
    temp1=0;
    x=0;
    for n1=1:n
        if (n1~=i && D(i,n1)<max(D(n1,:))) 
            temp0=0;
            for m=1:n
                if (m~=i)
                    temp0=temp0+G(i,n1)*G(m,i);
                end
            end
            temp1=temp1+(temp0)/(sum(G(:,n1)));
            x=x+1;
        end
    end
    flow_node(i,3)=temp1/x;
    if mod(i,100)==0
        disp(['Calculating F_i please wait. ' num2str(100*i/n) '% is completed'])
    end
end
flow_node(:,1)=s_in;
flow_node(:,2)=s_out.*s_in.^(omega-1);
end
