# Supplementary material for: Dynamic patterns of information flow in complex networks
Source: Nat Commun. 2017 Dec 19;8:2181. doi: 10.1038/s41467-017-01916-3 (PMC5736766; doi:10.1038/s41467-017-01916-3)
Supplement: Supplementary file 4 — Supplementary Software 1 [file 41467_2017_1916_MOESM4_ESM.zip › Code/model/calc/runge_kutta.m]

    % CITATION: 
    %   Dynamic patterns of information flow in complex networks
    %   Baruch Barzel & Uzi Harush
    
    %Input: 
    %   mode:   0- To unperturbed mode in order to compute steady state. 
    %           1- To perturbed mode in order to compute perturbed steady state
    %   t0:     The initial time (will be always 0) 
    %   y0:     Initial condition, in mode 0 it will be random vector and in
    %           mode 1 it will be unperturbed steady state
    %   i_Provocation: The perturbed node (valid only in mode 1)
    %   name_file: name of the file to solve (valid only in mode 1)

    
    %Output: 
    %   Steady_State: The steady state of perturbed/unperturbed system


function Steady_State=runge_kutta(mode,t0,y0,i_Provocation,name_file);
    
    if (mode==0)
        % Write the equations file
        [name_file]=Write_model_file(1,0,0,0);
    end
    
    % Solve the system
    Steady_State=calc_runge_kutta(mode,t0,y0,i_Provocation,name_file);
end

function Steady_State=calc_runge_kutta(mode,t0,y0,i_Provocation,name_file);
    
    
    warning('off','all')
    % error for one step
    error=5*10^-18;
    static=1*10^-11;
    delta=0.1;
    L=3;
    
    % Pull out data from Results.mat
    Result=matfile('Results.mat','writable',true);
    if mode==1
        global Initial_output
        Initial_output=Result.Initial_output;
    end
    M=Result.M;
    global M0 M1 M2 A s_in
    A=Result.A;
    M0=str2func(M{1,1});
    M1=str2func(M{2,1});
    M2=str2func(M{3,1});
    
    if ~isequal(A,A')
        s_in=Result.s_in;
        y0(s_in==0)=0;
    end
    
    global A_sparse
    A_sparse=Result.A_sparse;
    
    
    n=size(y0,2);
    if mode==1
        % set the perturbation on the perturbed node 
        y0(i_Provocation)=y0(i_Provocation)*(1-delta);
    end
    
    options = odeset('RelTol',error,'AbsTol',error*ones(1,n));
    Initial_output1=[];
    T=t0;
    T1=[];
    Continue=1;
    % Solve the system
    while Continue
        if mode==0
            [T,Y] = ode45(name_file,[T T+L],y0,options);
        elseif mode==1
            [T,Y] = ode45(name_file,[T T+L],y0',options);
        end
        if mode==0
            [max_Change b]=max(abs((Y(end,:)-Y(end-1,:))./(Y(end,:).*(T(end)-T(end-1)))));
            X11 = sprintf('Calculating epidemic state please wait. We achieve accuracy of %s',max_Change);
            disp(X11)
        elseif mode==1
            [max_Change b]=max(abs((Y(end,:)-Y(end-1,:))./(Y(end,:).*(T(end)-T(end-1)))));
        end
        if max_Change<static
            Continue=0;
        end
        y0=Y(end,:);
        y0(y0<10^-15)=0;

        
        if (mode==0)
                Initial_output1=[Initial_output1;Y(1:10:end,:)];
                T1=[T1;T(1:10:end)];
        end
        T=T(end);
    end
    clear functions
    y=y0;
    if (mode==0)
        % save the steady state
        Result.Initial_output=y0;
        Result.Initial_output1=Initial_output1;
        Result.T1=T1;
    end
    Steady_State=y;
    
end
