# Supplementary material for: Dynamic patterns of information flow in complex networks
Source: Nat Commun. 2017 Dec 19;8:2181. doi: 10.1038/s41467-017-01916-3 (PMC5736766; doi:10.1038/s41467-017-01916-3)
Supplement: Supplementary file 4 — Supplementary Software 1 [file 41467_2017_1916_MOESM4_ESM.zip › Code/model/calc/Write_model_file.m]

function [namefile]=Write_model_file(mode,perturbation,edges,name_file);
    % CITATION: 
    %   Dynamic patterns of information flow in complex networks
    %   Baruch Barzel & Uzi Harush
    
    %Input: 
    %   mode:   1- Write unperturbed system equations 
    %           2- Write system equations that nodes in perturbation list are silenced (dx_i=0)  
    %           3- Write system equations nodes in perturbation list are
    %           silenced (dx_i=0) and silenced the edges in edges
    %           4- Delete file equations after we solve the system
    %   perturbation:     List of node that  will be silenced meaning
    %                     dx_i=0 (valid only in mode 2 and 3)   
    %   edges:     List of edges that  will be silenced (valid only in mode 3)
    %   name_file: The name file to delete (valid only in mode 4)
    
    %Output: 
    %   namefile: Name file with the system equations that needed to solve 
    


    warning('off', 'MATLAB:dispatcher:UnresolvedFunctionHandle');
    o1={'function x_dot = Equations(t,x)'};
    o2={'global M0 M1 M2 A_sparse k_out'};
    o3={'x_dot = M0(x)+M1(x).*(transpose(A_sparse)*M2(x));'};
    model=[o1;o2;o3];
    namefile=0;
    switch mode
        case 1
            namefile=Write_regular_model(model);
        case 2
            namefile=Write_perturbation_model(model,perturbation);
        case 3
            namefile=Write_flow_edge_model(model,perturbation,edges);
        case 4
            Delet_model(name_file);
        otherwise
            Message='error!!! model is not available Value'
    end
end


%%mode 1
function namefile=Write_regular_model(model);
    namefile='equations_0_0';
    namefile1=[namefile '.m'];
    fileID = fopen(namefile1,'w');
    fprintf(fileID,'%s','function x_dot = Equations(t,x)');
    fprintf(fileID,'\n');
    
    fprintf(fileID,'%s','global M0 M1 M2 A_sparse s_in');
    fprintf(fileID,'\n');
    
    
    fprintf(fileID,'%s','x_dot = M0(x)+M1(x).*(transpose(A_sparse)*M2(x));');
    fprintf(fileID,'\n');
    
    fprintf(fileID,'%s','x_dot(s_in==0)=0;');
    fprintf(fileID,'\n');
    
    fprintf(fileID,'%s','end');
    fclose(fileID);
end 


%% mode 2
function namefile=Write_perturbation_model(model,perturbation);
    namefile='equations_';
    for i=1:max(size(perturbation))
        namefile=[namefile int2str(perturbation(i))];
        namefile=[namefile '_'];
    end
    namefile1=[namefile '.m'];
    
    fileID = fopen(namefile1,'w');

        fprintf(fileID,'%s','function x_dot = Equations(t,x)');
    fprintf(fileID,'\n');
    
    fprintf(fileID,'%s','global M0 M1 M2 A_sparse s_in');
    fprintf(fileID,'\n');
    
    
    fprintf(fileID,'%s','x_dot = M0(x)+M1(x).*(transpose(A_sparse)*M2(x));');
    fprintf(fileID,'\n');
    
    for i=1:max(size(perturbation))
        fprintf(fileID,'%s%i%s','x_dot(',perturbation(i),')=0;');
        fprintf(fileID,'\n');
    end
    
    fprintf(fileID,'%s','x_dot(s_in==0)=0;');
    fprintf(fileID,'\n');
    

    fprintf(fileID,'%s','end');
    fclose(fileID);
end 

%% mode 3
function namefile=Write_flow_edge_model(~,perturbation,edges);
    namefile='equations_edge';
    for i=1:min(size(edges,1),1)
        namefile=[namefile '_e_'];
        namefile=[namefile int2str(edges(i,1))];
        namefile=[namefile '_'];
        namefile=[namefile int2str(edges(i,2))];
        r=perturbation;
        namefile=[namefile '_'];
        namefile=[namefile int2str(r)];
    end
    
    namefile1=[namefile '.m'];
    
    fileID = fopen(namefile1,'w');
    x=['function x_dot = ' namefile '(t,x)'];
    fprintf(fileID,x);
    fprintf(fileID,'\n');
    fprintf(fileID,'global M0 M1 M2 A_sparse Initial_output A');
    fprintf(fileID,'\n');
    fprintf(fileID,'x_dot = M0(x)+M1(x).*(transpose(A_sparse)*M2(x));');
    fprintf(fileID,'\n');
    fprintf(fileID,'\n');

    fprintf(fileID,'\n');
    
    for i=1:size(edges,1);
            x=['i=' num2str(edges(i,1)) ';'];
            fprintf(fileID,x);
            fprintf(fileID,'\n');
            x=['j=' num2str(edges(i,2)) ';'];
            fprintf(fileID,x);
            fprintf(fileID,'\n');
            fprintf(fileID,'     x_dot(j) = x_dot(j)-M1(x(j))*M2(x(i))+M1(x(j))*M2(Initial_output(i));');
            fprintf(fileID,'\n');
            fprintf(fileID,'\n');
            fprintf(fileID,'\n');
    end
    
    for i=1:max(size(perturbation))
        fprintf(fileID,'%s%i%s','x_dot(',perturbation(i),')=0;');
        fprintf(fileID,'\n');
    end
    fprintf(fileID,'\n');
    fprintf(fileID,'\n');
    fprintf(fileID,'%s','end');
    fclose(fileID);
end

%% mode 4
function Delet_model(name_file);;
    namefile1=[name_file '.m'];
    delete(namefile1);
end
