# Supplementary material for: Dynamic patterns of information flow in complex networks
Source: Nat Commun. 2017 Dec 19;8:2181. doi: 10.1038/s41467-017-01916-3 (PMC5736766; doi:10.1038/s41467-017-01916-3)
Supplement: Supplementary file 4 — Supplementary Software 1 [file 41467_2017_1916_MOESM4_ESM.zip › Code/model/Create_model.m]

function n=Create_model(model_type);
clearvars -except model_type
save('Results.mat');
if model_type==1
    
%%%% choose the dynamics %%%%%
mystring = ['Enter dynamic model:\n'...
            '1 - Population dynamics(P).\n'...
            '2 - SIS model(E).\n'...
            '3 - Biochemical dynamics(B).\n'...
            '4 - Regulatory dynamics(R).\n'...
            '5 - Mutualistic dynamics(M).\n'...
            'See Supplementray Note 2\n']; 
    model_type_M=input(mystring);
    addpath('.\model\dynamics');
    switch model_type_M
        case 1 
            [M omega xi]=Population();
        case 2
            [M omega xi]=SIS();
        case 3
            [M omega xi]=Biochemical();
        case 4
            [M omega xi]=Regulatory();
        case 5
            [M omega xi]=Mutualistic();
        otherwise
            Message='error!!! model is not available Value'
    end
end


%%%% choose the topology (Adjacency matrix) %%%%%
mystring = ['enter type topology: \n'...
            '1 - Erdos Renyi.\n'...
            '2 - Scale free.\n'...
            '3 - I have my own adjacency matrix.\n'];
    Topology_type=input(mystring);
    switch Topology_type
        case 1
            n=input('What is the number of nodes in the network?\n');
            A=A_erdos(n);
            n=size(A,1);
        case 2
            mystring = ['How you wish to generate your Scale-free network? \n'...
            '1 - BA model (Gamma=3).\n'...
            '2 - Configuration model (Arbitrary Gamma).\n'];
            model=input(mystring);
            if model ==1  
                n=input('What is the number of nodes in the network?\n');
                A=scale_free(n);
            elseif model ==2 
                n=input('What is the number of nodes in the network?\n');
                g=input('Select value of Gamma?\n');
                b=input('Select the network''s minimal degree\n');
                g=g-1;
                x = randp(1,n,g,b);
                x=floor(x);
                x((x>0.7*n))=b;
                A=cm_net(x);
            end
        case 3
            try
                AA=matfile('A.mat','writable',true);
                A=AA.A;
            catch
                A=input('save our adjacency matrix as a variable A in mat file "A.mat" and run again the script');
            end
    otherwise
            disp('erorr!!')
    end
    if A==A'
        undir=1;
    else
        undir=0;
    end
    
    
    
    %% save the data in Results.mat file
    Results=matfile('Results.mat','writable',true);
    Results.A=A;
    if model_type==1
        Results.model_type=1;
        Results.M=M;
        Results.omega=omega;
        Results.xi=xi;
    end
    Results.s_in=sum(A);
    Results.s_out=sum(A');
    Results.D=calc_distance(A);
    Results.edges = getEdges(A,'adj');
    Results.A_sparse=sparse(A);
    if A==A'
        Results.undir=1;
    else
        Results.undir=0;
    end
    n=size(A,1);
end
