# Supplementary material for: Dynamic patterns of information flow in complex networks
Source: Nat Commun. 2017 Dec 19;8:2181. doi: 10.1038/s41467-017-01916-3 (PMC5736766; doi:10.1038/s41467-017-01916-3)
Supplement: Supplementary file 4 — Supplementary Software 1 [file 41467_2017_1916_MOESM4_ESM.zip › Code/model/dynamics/Mutualistic.m]

function [M omega xi]=Mutualistic();
    %inputs from user
    a=input('The form of Mutualistic dynamics is\ndx_i/dt= a*x_i-b*x_i^2+sum_j(A_ij*x_i*x_j^h/(1+x_j^h))\nEnter the parameter a\n');
    b=input('The form of Mutualistic dynamics is\ndx_i/dt= a*x_i-b*x_i^2+sum_j(A_ij*x_i*x_j^h/(1+x_j^h))\nEnter the parameter b\n');
    h=input('The form of Mutualistic dynamics is\ndx_i/dt= a*x_i-b*x_i^2+sum_j(A_ij*x_i*x_j^h/(1+x_j^h))\nEnter the parameter h\n');

    % define M_0,M_1,M_2 as matlab function
    M1={['@(x)' num2str(a) '*x-' num2str(b) '*x.^2;']};
    M2={['@(x)' 'x;']};
    M3={['@(x)(x.^' num2str(h) ')./(1+x.^' num2str(h) ');']};
    
    M=[M1;M2;M3];
    
    % expected omega and xi by the paper
    omega=1-h;
    xi=omega-1;
end
