# Supplementary material for: Dynamic patterns of information flow in complex networks
Source: Nat Commun. 2017 Dec 19;8:2181. doi: 10.1038/s41467-017-01916-3 (PMC5736766; doi:10.1038/s41467-017-01916-3)
Supplement: Supplementary file 4 — Supplementary Software 1 [file 41467_2017_1916_MOESM4_ESM.zip › Code/model/dynamics/Regulatory.m]

function [M omega xi]=Regulatory();
	%inputs from user
    B=input('The form of Regulatory dynamics is\ndx_i/dt= - B*x_i+sum_j(A_ij*x_j^h/(1+x_j^h))\nEnter the parameter B\n');
    h=input('The form of Regulatory dynamics is\ndx_i/dt= - B*x_i+sum_j(A_ij*x_j^h/(1+x_j^h))\nEnter the parameter h\n');
    
    R=1;
    
    % define M_0,M_1,M_2 as matlab function
    M1={['@(x)-' num2str(B) '*x;']};
    M2={['@(x)' num2str(R)]};
    M3={['@(x)x.^' num2str(h) './(1+x.^' num2str(h) ');']};
    
    M=[M1;M2;M3];
    
    
    % expected omega and xi by the paper
    omega=1-h;
    xi=omega-1;
end
