# Supplementary material for: Dynamic patterns of information flow in complex networks
Source: Nat Commun. 2017 Dec 19;8:2181. doi: 10.1038/s41467-017-01916-3 (PMC5736766; doi:10.1038/s41467-017-01916-3)
Supplement: Supplementary file 4 — Supplementary Software 1 [file 41467_2017_1916_MOESM4_ESM.zip › Code/model/solve_model.m]

n=Create_model(model_type);% create adjacency matrix and dynamic
y0=rand(1,n);
runge_kutta(0,0,y0',0,0); % calculate unperturbed steady state
calc_Gij();    % calculate response matrix 
load('Results.mat')
[flow_node]=flow_node_calc(G,D,s_in,s_out,omega); % calculate flow node
[flow_edge]=flow_edges(G,edges,D,s_in',s_out',xi);% calculate flow edge
save('Results.mat')
