# Supplementary material for: Dynamic patterns of information flow in complex networks
Source: Nat Commun. 2017 Dec 19;8:2181. doi: 10.1038/s41467-017-01916-3 (PMC5736766; doi:10.1038/s41467-017-01916-3)
Supplement: Supplementary file 4 — Supplementary Software 1 [file 41467_2017_1916_MOESM4_ESM.zip › Code/model/topology/A_erdos.m]

function A=A_erdos(n);
    
    %Input: 
    %   n: number of nodes in the network
    
    %Output: 
    %   A: Adjacency matrix


    % params
    deg=input('What is the average degree of the network?\n');
    directed=0;                    %1-undirected network,0-directed network
    boundary=1-deg/n;          % Probability to Aij=0
    
    % Create the network
    matrix=double(rand(n)>boundary);
    
    
    % node i is unconnected to node i.
    for i=1:n
        matrix(i,i)=0;
    end
    
    % if it is undirected so Aij=Aji
    if directed==0
        for i=1:n
            for j=1:i
                matrix(i,j)=matrix(j,i);
            end
        end
    end
    [A ~] = largestcomponent(matrix);
end
