# Supplementary material for: Dynamic patterns of information flow in complex networks
Source: Nat Commun. 2017 Dec 19;8:2181. doi: 10.1038/s41467-017-01916-3 (PMC5736766; doi:10.1038/s41467-017-01916-3)
Supplement: Supplementary file 4 — Supplementary Software 1 [file 41467_2017_1916_MOESM4_ESM.zip › Code/model/topology/adj2edgeL.m]

% Converts adjacency matrix (nxn) to edge list (mx3)
% INPUTS: adjacency matrix: nxn
% OUTPUTS: edge list: mx3
% GB, Last updated: October 2, 2009

function el=adj2edgeL(adj)

n=length(adj); % number of nodes
edges=find(adj>0); % indices of all edges

el=[];
for e=1:length(edges)
  [i,j]=ind2sub([n,n],edges(e)); % node indices of edge e  
  el=[el; i j adj(i,j)];
end
