# Supplementary material for: Dynamic patterns of information flow in complex networks
Source: Nat Commun. 2017 Dec 19;8:2181. doi: 10.1038/s41467-017-01916-3 (PMC5736766; doi:10.1038/s41467-017-01916-3)
Supplement: Supplementary file 4 — Supplementary Software 1 [file 41467_2017_1916_MOESM4_ESM.zip › Code/model/topology/adjL2edgeL.m]

% Converts adjacency list to an edge list
% INPUTS: adjacency list
% OUTPUTS: edge list
% GB, Last Updated: October 6, 2009

function el = adjL2edgeL(adjL)

el = []; % initialize edgelist
for i=1:length(adjL)
    for j=1:length(adjL{i}); el=[el; i, adjL{i}(j), 1]; end
end
