# Supplementary material for: Dynamic patterns of information flow in complex networks
Source: Nat Commun. 2017 Dec 19;8:2181. doi: 10.1038/s41467-017-01916-3 (PMC5736766; doi:10.1038/s41467-017-01916-3)
Supplement: Supplementary file 4 — Supplementary Software 1 [file 41467_2017_1916_MOESM4_ESM.zip › Code/model/topology/calc_distance.m]

function [D]=calc_distance(A);
    % input:
    %       A: Adjacency matrix
    %output
    %       D: distance matrix 
    
    A =single(A);
    n=size(A,1);
    D=-1*ones(n);      % -1 = i still not link to j.
    for i=1:n
        D(i,i)=0;
    end
    D =single(D);
    A_k=A;
    ok=1; 
    L=1; 
    
    % find D 
    while ok==1
        ok=0;
        for i=1:n
            for j=1:n
                if A_k(i,j)~=0 & D(i,j)==-1
                    ok=1;    % to continnue (D is changing)
                    D(i,j)=L;  % The range
                end
            end
        end
        A_k=A_k*A;
        L=L+1;
    end
end
