# Supplementary material for: Dynamic patterns of information flow in complex networks
Source: Nat Commun. 2017 Dec 19;8:2181. doi: 10.1038/s41467-017-01916-3 (PMC5736766; doi:10.1038/s41467-017-01916-3)
Supplement: Supplementary file 4 — Supplementary Software 1 [file 41467_2017_1916_MOESM4_ESM.zip › Code/model/topology/largestcomponent.m]

function [B1 B] = largestcomponent(A) 
% INPUT 
% A ... adjecency matrix
% OUTPUT 
% B ... indices of nodes belonging to the largest component
% n ... number of nodes 
% mz .. set of neighbors 
% x ... for each node: index of the connected component it belongs to 
% v ... set of nodes of these current component, whose neighbors have to be checked still 
% c ... for each component: number of its nodes
% deterimine number of nodes 
n=length(A);
% loop over all nodes to get list of neighbors 
for i=1:n 
    mz{i}=find(A(i,:)); 
end
x(1:n)=0; 
z=0; % number of components detected so far 
k=0; % set of nodes already dealt with 
for i=1:n 
    % node i does not yet belong to any component? 
    if x(i)==0; 
        z=z+1; % increase number of detected components 
        clear v 
        v(1)=i; 
        while nnz(v)>0 % while v not empty 
            x(v(1))=z; % update component entry for current node v(1) 
            k=union(k,v(1)); % flag current node v(1) as done 
            b=setdiff(mz{v(1)},k); % neighbors of node v(1) that still have to be taken care of 
            v=setdiff(v,v(1)); % delete current node from stack 
            v=union(v,b); % add newly detected nodes to interim list of nodes of current component 
        end 
    end 
end
% size of components 
c(1:max(x))=0; 
% loop over components 
for i=1:max(x) 
    c(i)=length(find(x==i)); % determine size of components 
end
% size of the largest component(s) 
cm=find(c==max(c));
% pick largest component 
B=find(x==cm(1));
B1=A(B,B);
end
