# Supplementary material for: Dynamic patterns of information flow in complex networks
Source: Nat Commun. 2017 Dec 19;8:2181. doi: 10.1038/s41467-017-01916-3 (PMC5736766; doi:10.1038/s41467-017-01916-3)
Supplement: Supplementary file 4 — Supplementary Software 1 [file 41467_2017_1916_MOESM4_ESM.zip › Code/model/topology/scale_free.m]

function A=scale_free(n)   
    %Input: 
    %   n: Number of nodes in the network
    
    %Output: 
    %   A: Adjacency matrix


   directed=input('Enter: \n1 - undirected network.\n2 - directed network.\n');
%    directed=0; 
   if directed==1;
       x=input('What is the average degree of the network?\n');
       A=scale_free1(n,x);
       A=A+A';
       A(A>1)=1;
   elseif directed==2;
       x=input('What is the average degree of the network?\n');
       A=scale_free1(n,x);
       A=swap_nodes(A);
       B=scale_free1(n,x);
       B=swap_nodes(B);
       A=A+B';
       A(A>1)=1;
       A=swap_nodes(A);
   end
   s_in=sum(A);
   s_out=sum(A');
   while min(s_in)*min(s_out)==0
       A=A(s_in~=0,s_in~=0);
       s_out=sum(A');
       A=A(s_out~=0,s_out~=0);
       s_in=sum(A);
       s_out=sum(A');
   end
    Results=matfile('Results.mat','writable',true);
    Results.A=A;
    Results.A_sparse=sparse(A);

end


function A=scale_free1(n,x);
    k=x/2;
    Link=x/2;

    %matrix=[0 1; 1 0];
    if k>1
        matrix=ones(k)-eye(k);
    else
        matrix=ones(2)-eye(2);
        k=2;
    end
    new=zeros(n);
    
     % Check the all the nodes are Connected.
    x=sum(matrix,2);
    for i=1:k
        if (x(i)==0)
            y=randi([1 k]);
            while y==i
                y=randi([1 k]);
            end
            matrix(i,y)=1;
        end
    end
    
    
    new(1:k,1:k)=matrix;
    while k<n
        p=sum(new,1)/(sum(sum(new)))+sum(new,2)'/(sum(sum(new)));
        p=p(1:k);
        vec=randomized_vec(p,Link);
        new(vec>0,k+1)=1;
        k=k+1;
        if mod(k,100)==0
            disp(['Calculate adjacency matrix please wait. ' num2str(100*k/n) '% is completed'])
        end

    end
    A=new;
    for i=1:n
        for j=i:n
            A(j,i)=0;
        end
    end
end

function vec=randomized_vec(p,Link)
    vec=zeros(size(p));
    while sum(vec)~=Link
        r=rand(size(p));
        vec=r<p;
    end
    vec=[vec 0];
end

function A=swap_nodes(A);
    l=10*size(A,1);
    for i=1:l
        a=randi(size(A,1));
        b=randi(size(A,1));
        A(:,[a,b])=A(:,[b,a]);
        A([a,b],:)=A([b,a],:);
    end
end
