# Supplementary material for: Dynamic patterns of information flow in complex networks
Source: Nat Commun. 2017 Dec 19;8:2181. doi: 10.1038/s41467-017-01916-3 (PMC5736766; doi:10.1038/s41467-017-01916-3)
Supplement: Supplementary file 4 — Supplementary Software 1 [file 41467_2017_1916_MOESM4_ESM.zip › Code/plot/bins1.m]

function [bin q a]=bins1(data,B);

    dist='lognormal';
    %input:
    %   data- the data that i analyzes [array (n,2)]
    %   B- the nameber of bins.
    %output:
    %   bin- Clustering the data
    %   q- bin factor
    max_x=max(data(:,1))*(10^0+1);
    min_x=min(data(:,1));
    min_x=max(min_x,10^-20);
    n=size(data,1);
    
    q=nthroot(max_x/min_x,B);   %% solve the equation max_x=min_x*q^B
    
    x_q=min_x*ones(B,1);
    for i=2:B
        x_q(i)=x_q(i-1)*q;
    end

    x=data(:,1);
    y=data(:,2);
    bin1=zeros(B-1,3);
    for i=2:B
        data_1=x(x>=x_q(i-1) & x<x_q(i));
        bin1(i-1,1)=mean(data_1);
        data_1=y(x>=x_q(i-1) & x<x_q(i));
        bin1(i-1,2)=mean(data_1);
        
        %% calculate the error bars  
        if strcmp(dist,'normal')
            bin1(i-1,3)=1.96*std(data_1)/size(data_1,1)^0.5;
        elseif strcmp(dist,'lognormal') %cox's method
            log_data=log(data_1);
            %low_delta
            bin1(i-1,4)=bin1(i-1,2)-bin1(i-1,2)*exp(-1.96*((std(log_data)^2)/size(data_1,1) + (std(log_data)^4)/(2*(size(data_1,1)-1)))^0.5);
            %up_delta
            bin1(i-1,3)=-bin1(i-1,2)+bin1(i-1,2)*exp(1.96*((std(log_data)^2)/size(data_1,1) + (std(log_data)^4)/(2*(size(data_1,1)-1)))^0.5);
            if isnan(bin1(i-1,4))
                bin1(i-1,4)=0;
            end
            if isnan(bin1(i-1,3))
                bin1(i-1,3)=0;
            end
        end

    end
    bin=bin1(~isnan(bin1(:,1)),:);    
    if strcmp(dist,'normal')
        errorbar(bin(:,1),bin(:,2),bin(:,3),'bo');%,'color',[rand rand rand])
    elseif strcmp(dist,'lognormal')
        errorbar(bin(:,1),bin(:,2),bin(:,4),bin(:,3),'bo','color',[rand rand rand]);%,'color',[rand rand rand])
    end
    set(gca,'xscale','log','yscale','log')
end
