# Supplementary material for: Dynamic patterns of information flow in complex networks
Source: Nat Commun. 2017 Dec 19;8:2181. doi: 10.1038/s41467-017-01916-3 (PMC5736766; doi:10.1038/s41467-017-01916-3)
Supplement: Supplementary file 4 — Supplementary Software 1 [file 41467_2017_1916_MOESM4_ESM.zip › Code/plot/script_plot.m]

%% Models of the form Eq.(1)
if model_type==1    
    if undir==1 %% node flow for undirected network
        [bin_node ~]=bins1([flow_node(:,1) flow_node(:,3)],15);
        hold on
        line=[flow_node(:,1),flow_node(:,1).^omega];
        [c index] = min(abs(line(:,1)-bin_node(5,1)));
        temp=line(index,2)/bin_node(5,2);
        line(:,2)=line(:,2)/temp;
        loglog(line(:,1),line(:,2),'-');
        xlabel('S_i')
        ylabel('F_i')
    else   %% node flow for directed network
        [bin_node ~]=bins1([flow_node(:,2) flow_node(:,3)],15);
        hold on
        line=[flow_node(:,2),flow_node(:,2)];
        [c index] = min(abs(line(:,1)-bin_node(5,1)));
        temp=line(index,2)/bin_node(5,2);
        line(:,2)=line(:,2)/temp;
        loglog(line(:,1),line(:,2),'-');
        xlabel('F_i^{Th}')
        ylabel('F_i')
    end
    figure
    if undir==1  %% edge flow for undirected network
        [bin_edge ~]=bins1([flow_edge(:,1) flow_edge(:,3)],15);
        hold on
        line=[flow_edge(:,1),flow_edge(:,1).^xi];
        [c index] = min(abs(line(:,1)-bin_edge(5,1)));
        temp=line(index,2)/bin_edge(5,2);
        line(:,2)=line(:,2)/temp;
        loglog(line(:,1),line(:,2),'-');
        xlabel('S_iS_j')
        ylabel('F_{ij}')
    else  %% edge flow for directed network
        [bin_edge ~]=bins1([flow_edge(:,2) flow_edge(:,3)],15);
        hold on
        line=[flow_edge(:,2),flow_edge(:,2)];
        [c index] = min(abs(line(:,1)-bin_edge(5,1)));
        temp=line(index,2)/bin_edge(5,2);
        line(:,2)=line(:,2)/temp;
        loglog(line(:,1),line(:,2),'-');
        xlabel('F_{ij}^{Th}')
        ylabel('F_{ij}')
    end
%%%% SIR model
elseif model_type==2
    [bin_node ~]=bins1([s_in' flow_node_of_SIR],15);
    xlabel('S_i')
    ylabel('F_i(0)')
end
