# Supplementary material for: Dynamic patterns of information flow in complex networks
Source: Nat Commun. 2017 Dec 19;8:2181. doi: 10.1038/s41467-017-01916-3 (PMC5736766; doi:10.1038/s41467-017-01916-3)
Supplement: Supplementary file 4 — Supplementary Software 1 [file 41467_2017_1916_MOESM4_ESM.zip › Code/SIR/Data/dirk_data.m]

%create net from "links0.95"
subsetA = xlsread('links_0.95.xlsx',1,'A1:E38377');
S = sparse(subsetA(:,1),subsetA(:,2),subsetA(:,5));
airnetd=full(S)/365; %divide to 365 to get num of passengers per day

F = airnetd;
%change to undirected net.(simetric)
n=length(F);
Fs = zeros(n,n);

for i=1:n
    for j=1:n
        Fs(i,j) = F(i,j)+F(j,i);
    end
end

airlinks_s =  Fs~=0; %for degree distribution

%all passengers per day
Q = sum(sum(F));
%divide all in the sum of all passengers.
f =  Fs./(2*Q);
%divide each value in the sum of its line.
fn=sum(f,2);%sum of lines

P =f./repmat(fn,1,1292);
%we receive P.

%%%%%%%%
fn1=sum(f,1);%sum of cols
Pm=f./repmat(fn1,1292,1);
%%%%%%%

%insert parameters P y, e..etc.
%thats it
