# Supplementary material for: Dynamic patterns of information flow in complex networks
Source: Nat Commun. 2017 Dec 19;8:2181. doi: 10.1038/s41467-017-01916-3 (PMC5736766; doi:10.1038/s41467-017-01916-3)
Supplement: Supplementary file 4 — Supplementary Software 1 [file 41467_2017_1916_MOESM4_ESM.zip › Code/SIR/Data/links_0.95.xlsx]

## Sheet: links_0.95
4	1	DAR	ADD	53934
5	1	EBB	ADD	56985
6	1	HRE	ADD	37054
7	1	JRO	ADD	92752
8	1	KGL	ADD	66534
10	1	LUN	ADD	61502
11	1	MBA	ADD	46114
12	1	MPM	ADD	48652
15	1	NBO	ADD	153680
17	1	SEZ	ADD	23778
20	1	ZNZ	ADD	31736
21	1	BZV	ADD	55177
23	1	DLA	ADD	47757
24	1	FIH	ADD	32033
25	1	LAD	ADD	51792
26	1	LBV	ADD	52340
27	1	NDJ	ADD	54944
29	1	PNR	ADD	37813
30	1	SSG	ADD	36403
36	1	CAI	ADD	109868
43	1	JUB	ADD	63836
44	1	KRT	ADD	156557
68	1	JNB	ADD	98116
72	1	ABV	ADD	94766
73	1	ACC	ADD	77824
75	1	BKO	ADD	44928
78	1	COO	ADD	21532
80	1	ENU	ADD	11402
84	1	LFW	ADD	50552
85	1	LOS	ADD	115816
86	1	NIM	ADD	4017
88	1	OUA	ADD	36270
374	1	IAD	ADD	109600
503	1	YYZ	ADD	19292
522	1	CAN	ADD	112422
558	1	HKG	ADD	27700
635	1	PEK	ADD	108935
705	1	BOM	ADD	86700
714	1	DEL	ADD	74534
770	1	BKK	ADD	88716
880	1	BAH	ADD	22295
882	1	BEY	ADD	56204
890	1	DMM	ADD	27434
891	1	DOH	ADD	6480
892	1	DXB	ADD	363784
908	1	IST	ADD	55115
910	1	JED	ADD	131598
912	1	KWI	ADD	94882
915	1	MCT	ADD	27660
916	1	MED	ADD	3240
922	1	RUH	ADD	102451
923	1	SAH	ADD	56154
930	1	TLV	ADD	45167
1015	1	ARN	ADD	24673
1081	1	FCO	ADD	84528
1167	1	CDG	ADD	63375
1185	1	FRA	ADD	101140
1205	1	LHR	ADD	77275
5	2	EBB	ASM	7800
15	2	NBO	ASM	1500
27	2	NDJ	ASM	12750
36	2	CAI	ASM	37120
43	2	JUB	ASM	6450
44	2	KRT	ASM	54171
874	2	ADE	ASM	11700
892	2	DXB	ASM	38516
910	2	JED	ASM	107926
923	2	SAH	ASM	25827
1081	2	FCO	ASM	4372
5	3	EBB	BJM	7850
8	3	KGL	BJM	115634
14	3	MWZ	BJM	850
15	3	NBO	BJM	83471
68	3	JNB	BJM	17232
925	3	SHJ	BJM	380
1163	3	BRU	BJM	26884
1	4	ADD	DAR	86937
5	4	EBB	DAR	50790
6	4	HRE	DAR	27286
7	4	JRO	DAR	294720
8	4	KGL	DAR	12110
10	4	LUN	DAR	33439
11	4	MBA	DAR	75910
14	4	MWZ	DAR	258013
15	4	NBO	DAR	367890
20	4	ZNZ	DAR	282191
36	4	CAI	DAR	30096
68	4	JNB	DAR	77664
891	4	DOH	DAR	105030
892	4	DXB	DAR	115032
908	4	IST	DAR	45753
1205	4	LHR	DAR	6993
1	5	ADD	EBB	96779
3	5	BJM	EBB	8772
4	5	DAR	EBB	51890
7	5	JRO	EBB	22302
8	5	KGL	EBB	310283
11	5	MBA	EBB	5350
14	5	MWZ	EBB	47
15	5	NBO	EBB	268231
32	5	AGA	EBB	2568
36	5	CAI	EBB	32045
43	5	JUB	EBB	62519
68	5	JNB	EBB	42964
891	5	DOH	EBB	52560
892	5	DXB	EBB	94170
1205	5	LHR	EBB	29365
1	6	ADD	HRE	61457
4	6	DAR	HRE	26998
10	6	LUN	HRE	226594
15	6	NBO	HRE	49781
19	6	VFA	HRE	94923
25	6	LAD	HRE	6240
63	6	DUR	HRE	8150
65	6	GBE	HRE	10311
68	6	JNB	HRE	313183
70	6	WDH	HRE	5069
1151	6	AMS	HRE	39213
1	7	ADD	JRO	93601
4	7	DAR	JRO	252114
5	7	EBB	JRO	21901
8	7	KGL	JRO	4832
11	7	MBA	JRO	55575
14	7	MWZ	JRO	30357
15	7	NBO	JRO	97729
20	7	ZNZ	JRO	32286
908	7	IST	JRO	46353
1151	7	AMS	JRO	102629
1185	7	FRA	JRO	10934
1244	7	ZRH	JRO	12948
1	8	ADD	KGL	27778
3	8	BJM	KGL	108998
4	8	DAR	KGL	9750
5	8	EBB	KGL	184669
7	8	JRO	KGL	6376
11	8	MBA	KGL	21498
14	8	MWZ	KGL	800
15	8	NBO	KGL	148397
21	8	BZV	KGL	19951
43	8	JUB	KGL	2850
68	8	JNB	KGL	50523
85	8	LOS	KGL	36130
892	8	DXB	KGL	35882
908	8	IST	KGL	43977
1151	8	AMS	KGL	83927
1163	8	BRU	KGL	60708
15	9	NBO	KIS	203895
1	10	ADD	LUN	37159
4	10	DAR	LUN	15180
6	10	HRE	LUN	314855
15	10	NBO	LUN	61108
63	10	DUR	LUN	10450
65	10	GBE	LUN	8401
68	10	JNB	LUN	165255
70	10	WDH	LUN	5846
892	10	DXB	LUN	114881
1205	10	LHR	LUN	24192
1	11	ADD	MBA	45946
4	11	DAR	MBA	70660
5	11	EBB	MBA	7150
7	11	JRO	MBA	123079
8	11	KGL	MBA	19912
15	11	NBO	MBA	493727
20	11	ZNZ	MBA	62630
892	11	DXB	MBA	20482
1081	11	FCO	MBA	8667
1106	11	MXP	MBA	14009
1143	11	VRN	MBA	3550
1185	11	FRA	MBA	16365
1204	11	LGW	MBA	26331
1218	11	MUC	MBA	7486
1243	11	VIE	MBA	2424
1	12	ADD	MPM	48652
15	12	NBO	MPM	22517
25	12	LAD	MPM	13206
62	12	CPT	MPM	7750
63	12	DUR	MPM	6351
68	12	JNB	MPM	306098
1097	12	LIS	MPM	52661
15	13	NBO	MRU	19744
16	13	RUN	MRU	445300
17	13	SEZ	MRU	21239
18	13	TNR	MRU	73596
62	13	CPT	MRU	21888
63	13	DUR	MRU	7972
68	13	JNB	MRU	171461
558	13	HKG	MRU	31722
635	13	PEK	MRU	7450
637	13	PVG	MRU	29336
705	13	BOM	MRU	53081
714	13	DEL	MRU	28784
742	13	MAA	MRU	14736
816	13	KUL	MRU	43041
850	13	SIN	MRU	900
892	13	DXB	MRU	268679
947	13	DME	MRU	1683
1002	13	VKO	MRU	612
1081	13	FCO	MRU	3970
1106	13	MXP	MRU	10405
1167	13	CDG	MRU	230538
1185	13	FRA	MRU	41479
1204	13	LGW	MRU	42900
1205	13	LHR	MRU	56118
1218	13	MUC	MRU	2364
1225	13	ORY	MRU	58028
1244	13	ZRH	MRU	8835
1276	13	PER	MRU	38546
3	14	BJM	MWZ	800
4	14	DAR	MWZ	258924
7	14	JRO	MWZ	30161
8	14	KGL	MWZ	850
15	14	NBO	MWZ	14734
1	15	ADD	NBO	147562
2	15	ASM	NBO	7950
3	15	BJM	NBO	115851
4	15	DAR	NBO	367826
5	15	EBB	NBO	267935
6	15	HRE	NBO	56284
7	15	JRO	NBO	99935
8	15	KGL	NBO	162617
9	15	KIS	NBO	198730
10	15	LUN	NBO	64926
11	15	MBA	NBO	459491
12	15	MPM	NBO	22517
13	15	MRU	NBO	19752
14	15	MWZ	NBO	14658
16	15	RUN	NBO	81615
17	15	SEZ	NBO	20007
18	15	TNR	NBO	27692
20	15	ZNZ	NBO	67555
21	15	BZV	NBO	13717
23	15	DLA	NBO	19417
24	15	FIH	NBO	70268
25	15	LAD	NBO	16388
26	15	LBV	NBO	5801
28	15	NSI	NBO	22562
36	15	CAI	NBO	48441
43	15	JUB	NBO	140585
44	15	KRT	NBO	32218
65	15	GBE	NBO	19142
68	15	JNB	NBO	236796
71	15	ABJ	NBO	21257
73	15	ACC	NBO	64826
75	15	BKO	NBO	17574
78	15	COO	NBO	23432
85	15	LOS	NBO	49378
88	15	OUA	NBO	4176
522	15	CAN	NBO	7200
569	15	ICN	NBO	35256
705	15	BOM	NBO	126286
714	15	DEL	NBO	22112
770	15	BKK	NBO	90407
878	15	AUH	NBO	60399
891	15	DOH	NBO	115200
892	15	DXB	NBO	287002
908	15	IST	NBO	55115
910	15	JED	NBO	20605
923	15	SAH	NBO	7344
925	15	SHJ	NBO	38718
1151	15	AMS	NBO	244308
1167	15	CDG	NBO	53796
1185	15	FRA	NBO	23903
1205	15	LHR	NBO	204966
1244	15	ZRH	NBO	65608
13	16	MRU	RUN	399261
17	16	SEZ	RUN	4860
18	16	TNR	RUN	58419
68	16	JNB	RUN	17950
742	16	MAA	RUN	16848
1167	16	CDG	RUN	244932
1212	16	LYS	RUN	1326
1216	16	MRS	RUN	20114
1225	16	ORY	RUN	394011
1	17	ADD	SEZ	23778
13	17	MRU	SEZ	21239
15	17	NBO	SEZ	20007
16	17	RUN	SEZ	4860
68	17	JNB	SEZ	38100
711	17	CMB	SEZ	2424
878	17	AUH	SEZ	106819
891	17	DOH	SEZ	27614
892	17	DXB	SEZ	161250
1002	17	VKO	SEZ	612
1185	17	FRA	SEZ	13909
13	18	MRU	TNR	74390
15	18	NBO	TNR	27692
16	18	RUN	TNR	57975
68	18	JNB	TNR	43251
770	18	BKK	TNR	30525
1167	18	CDG	TNR	110624
1216	18	MRS	TNR	14550
1225	18	ORY	TNR	1520
6	19	HRE	VFA	67464
68	19	JNB	VFA	140134
70	19	WDH	VFA	3811
1	20	ADD	ZNZ	57
4	20	DAR	ZNZ	168429
7	20	JRO	ZNZ	83741
11	20	MBA	ZNZ	53793
15	20	NBO	ZNZ	56936
42	20	HRG	ZNZ	378
45	20	LXR	ZNZ	945
68	20	JNB	ZNZ	9204
915	20	MCT	ZNZ	56700
1081	20	FCO	ZNZ	7595
1106	20	MXP	ZNZ	19123
1143	20	VRN	ZNZ	3405
1163	20	BRU	ZNZ	6810
1	21	ADD	BZV	31142
8	21	KGL	BZV	20198
15	21	NBO	BZV	21692
23	21	DLA	BZV	37105
24	21	FIH	BZV	84249
25	21	LAD	BZV	12600
26	21	LBV	BZV	47399
28	21	NSI	BZV	115
29	21	PNR	BZV	433336
37	21	CMN	BZV	25620
68	21	JNB	BZV	17717
78	21	COO	BZV	39530
88	21	OUA	BZV	180
1167	21	CDG	BZV	48145
25	22	LAD	CAB	227424
1	23	ADD	DLA	36403
15	23	NBO	DLA	24280
21	23	BZV	DLA	25684
24	23	FIH	DLA	28390
26	23	LBV	DLA	69071
27	23	NDJ	DLA	16746
28	23	NSI	DLA	259994
29	23	PNR	DLA	9753
30	23	SSG	DLA	165172
37	23	CMN	DLA	31320
71	23	ABJ	DLA	22974
72	23	ABV	DLA	122
78	23	COO	DLA	50428
84	23	LFW	DLA	30432
85	23	LOS	DLA	32671
908	23	IST	DLA	22471
1163	23	BRU	DLA	70982
1167	23	CDG	DLA	92401
1	24	ADD	FIH	56053
15	24	NBO	FIH	62502
21	24	BZV	FIH	76301
23	24	DLA	FIH	15580
25	24	LAD	FIH	29656
26	24	LBV	FIH	21981
28	24	NSI	FIH	2710
29	24	PNR	FIH	3906
37	24	CMN	FIH	21763
68	24	JNB	FIH	33093
78	24	COO	FIH	125
85	24	LOS	FIH	216
908	24	IST	FIH	38807
1163	24	BRU	FIH	50772
1167	24	CDG	FIH	39238
1	25	ADD	LAD	51792
10	25	LUN	LAD	6240
12	25	MPM	LAD	13206
15	25	NBO	LAD	16388
21	25	BZV	LAD	12600
22	25	CAB	LAD	231435
26	25	LBV	LAD	14662
37	25	CMN	LAD	3420
62	25	CPT	LAD	17736
68	25	JNB	LAD	167463
70	25	WDH	LAD	68283
85	25	LOS	LAD	7875
105	25	HAV	LAD	11043
213	25	GIG	LAD	38109
215	25	GRU	LAD	51161
264	25	REC	LAD	235
635	25	PEK	LAD	16920
878	25	AUH	LAD	15096
892	25	DXB	LAD	90641
1097	25	LIS	LAD	243526
1100	25	MAD	LAD	27326
1109	25	OPO	LAD	37223
1151	25	AMS	LAD	26343
1163	25	BRU	LAD	29656
1167	25	CDG	LAD	31456
1185	25	FRA	LAD	22984
1205	25	LHR	LAD	22513
1	26	ADD	LBV	52032
15	26	NBO	LBV	1248
21	26	BZV	LBV	45948
23	26	DLA	LBV	94244
24	26	FIH	LBV	21971
25	26	LAD	LBV	8320
28	26	NSI	LBV	8106
29	26	PNR	LBV	50240
30	26	SSG	LBV	21059
37	26	CMN	LBV	38491
68	26	JNB	LBV	24871
71	26	ABJ	LBV	34916
78	26	COO	LBV	75115
84	26	LFW	LBV	17049
85	26	LOS	LBV	19548
908	26	IST	LBV	1226
1167	26	CDG	LBV	101296
1185	26	FRA	LBV	22960
1	27	ADD	NDJ	54944
2	27	ASM	NDJ	12600
23	27	DLA	NDJ	19808
28	27	NSI	NDJ	7930
44	27	KRT	NDJ	5742
58	27	TIP	NDJ	1890
60	27	TUN	NDJ	378
72	27	ABV	NDJ	2284
82	27	KAN	NDJ	1661
86	27	NIM	NDJ	7170
910	27	JED	NDJ	87170
1167	27	CDG	NDJ	37299
15	28	NBO	NSI	22560
21	28	BZV	NSI	115
23	28	DLA	NSI	233905
24	28	FIH	NSI	2710
26	28	LBV	NSI	8016
27	28	NDJ	NSI	15689
37	28	CMN	NSI	19111
71	28	ABJ	NSI	122
84	28	LFW	NSI	115
85	28	LOS	NSI	1139
908	28	IST	NSI	30200
1163	28	BRU	NSI	10248
1167	28	CDG	NSI	84687
1	29	ADD	PNR	38121
21	29	BZV	PNR	450014
23	29	DLA	PNR	9384
24	29	FIH	PNR	2813
26	29	LBV	PNR	50055
30	29	SSG	PNR	1242
37	29	CMN	PNR	10075
68	29	JNB	PNR	12379
78	29	COO	PNR	46219
1167	29	CDG	PNR	55392
1	30	ADD	SSG	47757
21	30	BZV	SSG	1242
23	30	DLA	SSG	153818
25	30	LAD	SSG	314
26	30	LBV	SSG	18677
37	30	CMN	SSG	18150
72	30	ABV	SSG	79560
73	30	ACC	SSG	1242
78	30	COO	SSG	19188
84	30	LFW	SSG	3680
85	30	LOS	SSG	1152
89	30	PHC	SSG	1472
1100	30	MAD	SSG	45450
33	31	ALG	AAE	147188
50	31	ORN	AAE	10098
908	31	IST	AAE	2304
910	31	JED	AAE	4118
916	31	MED	AAE	4658
1167	31	CDG	AAE	3744
1212	31	LYS	AAE	16848
1216	31	MRS	AAE	46802
1225	31	ORY	AAE	43106
5	32	EBB	AGA	2796
37	32	CMN	AGA	209182
40	32	FEZ	AGA	498
53	32	RAK	AGA	58010
74	32	BJL	AGA	567
910	32	JED	AGA	3820
916	32	MED	AGA	300
957	32	KBP	AGA	260
1006	32	WAW	AGA	1134
1015	32	ARN	AGA	1674
1020	32	CPH	AGA	4278
1021	32	DUB	AGA	5568
1040	32	OSL	AGA	1674
1099	32	LPA	AGA	12213
1158	32	BOD	AGA	2457
1160	32	BRE	AGA	1350
1163	32	BRU	AGA	34835
1167	32	CDG	AGA	26520
1171	32	CRL	AGA	26460
1176	32	DUS	AGA	11322
1178	32	EIN	AGA	7371
1185	32	FRA	AGA	10170
1191	32	HAJ	AGA	4725
1203	32	LEJ	AGA	870
1204	32	LGW	AGA	48037
1205	32	LHR	AGA	15582
1207	32	LIL	AGA	7668
1211	32	LUX	AGA	3987
1212	32	LYS	AGA	27872
1213	32	MAN	AGA	27517
1216	32	MRS	AGA	17766
1218	32	MUC	AGA	13525
1221	32	NRN	AGA	16065
1222	32	NTE	AGA	11718
1223	32	NUE	AGA	3788
1225	32	ORY	AGA	176266
1235	32	STN	AGA	7106
1238	32	SXF	AGA	16380
1241	32	TLS	AGA	5670
31	33	AAE	ALG	145863
35	33	BJA	ALG	44268
36	33	CAI	ALG	78807
37	33	CMN	ALG	107745
38	33	CZL	ALG	142117
50	33	ORN	ALG	182425
52	33	QSF	ALG	34637
58	33	TIP	ALG	9722
60	33	TUN	ALG	115541
71	33	ABJ	ALG	6336
75	33	BKO	ALG	21600
79	33	DKR	ALG	38342
87	33	NKC	ALG	11233
493	33	YUL	ALG	50705
635	33	PEK	ALG	26333
876	33	AMM	ALG	31178
882	33	BEY	ALG	21713
887	33	DAM	ALG	19168
891	33	DOH	ALG	113151
892	33	DXB	ALG	133681
908	33	IST	ALG	163469
910	33	JED	ALG	102693
916	33	MED	ALG	29331
992	33	SVO	ALG	8990
1062	33	ALC	ALG	34413
1065	33	BCN	ALG	97849
1081	33	FCO	ALG	110867
1097	33	LIS	ALG	8457
1100	33	MAD	ALG	74424
1104	33	MLA	ALG	3325
1106	33	MXP	ALG	15756
1112	33	PMI	ALG	10135
1158	33	BOD	ALG	19373
1163	33	BRU	ALG	15756
1167	33	CDG	ALG	428129
1171	33	CRL	ALG	18902
1185	33	FRA	ALG	69029
1190	33	GVA	ALG	16951
1204	33	LGW	ALG	43641
1205	33	LHR	ALG	35417
1207	33	LIL	ALG	42021
1212	33	LYS	ALG	125772
1214	33	MLH	ALG	9048
1215	33	MPL	ALG	1313
1216	33	MRS	ALG	250410
1219	33	NCE	ALG	20020
1225	33	ORY	ALG	520586
1238	33	SXF	ALG	692
1241	33	TLS	ALG	43711
36	34	CAI	BEN	108074
37	34	CMN	BEN	10991
41	34	HBE	BEN	85959
44	34	KRT	BEN	7734
47	34	MRA	BEN	76142
55	34	SEB	BEN	21865
56	34	SFA	BEN	31436
58	34	TIP	BEN	230062
60	34	TUN	BEN	242677
876	34	AMM	BEN	51361
891	34	DOH	BEN	14658
892	34	DXB	BEN	17035
908	34	IST	BEN	120954
910	34	JED	BEN	600
916	34	MED	BEN	335
1064	34	ATH	BEN	3894
1104	34	MLA	BEN	14553
33	35	ALG	BJA	47766
1167	35	CDG	BJA	1315
1171	35	CRL	BJA	4923
1212	35	LYS	BJA	27288
1216	35	MRS	BJA	27622
1225	35	ORY	BJA	97919
1	36	ADD	CAI	134815
2	36	ASM	CAI	36975
4	36	DAR	CAI	29664
5	36	EBB	CAI	32045
15	36	NBO	CAI	47861
25	36	LAD	CAI	301
33	36	ALG	CAI	79353
34	36	BEN	CAI	108059
37	36	CMN	CAI	97701
41	36	HBE	CAI	61800
42	36	HRG	CAI	275207
43	36	JUB	CAI	48689
44	36	KRT	CAI	313234
45	36	LXR	CAI	242812
47	36	MRA	CAI	18103
55	36	SEB	CAI	13917
57	36	SSH	CAI	321618
58	36	TIP	CAI	222481
60	36	TUN	CAI	75170
68	36	JNB	CAI	84614
72	36	ABV	CAI	58732
73	36	ACC	CAI	41472
82	36	KAN	CAI	46632
85	36	LOS	CAI	36857
385	36	JFK	CAI	118332
503	36	YYZ	CAI	38752
522	36	CAN	CAI	85462
569	36	ICN	CAI	6696
588	36	KIX	CAI	22677
629	36	NRT	CAI	22642
635	36	PEK	CAI	42076
705	36	BOM	CAI	29376
770	36	BKK	CAI	122068
816	36	KUL	CAI	536
874	36	ADE	CAI	14642
875	36	AHB	CAI	80033
876	36	AMM	CAI	299801
878	36	AUH	CAI	259982
880	36	BAH	CAI	128109
882	36	BEY	CAI	279467
883	36	BGW	CAI	31335
887	36	DAM	CAI	71117
890	36	DMM	CAI	211555
891	36	DOH	CAI	346211
892	36	DXB	CAI	513020
894	36	EBL	CAI	22776
896	36	ELQ	CAI	120248
900	36	EVN	CAI	5402
908	36	IST	CAI	283293
909	36	ISU	CAI	860
910	36	JED	CAI	1038646
912	36	KWI	CAI	407141
914	36	LCA	CAI	27979
915	36	MCT	CAI	86353
916	36	MED	CAI	299904
920	36	PFO	CAI	5476
921	36	RKT	CAI	31662
922	36	RUH	CAI	560913
923	36	SAH	CAI	108918
925	36	SHJ	CAI	33209
929	36	TIF	CAI	79494
930	36	TLV	CAI	18322
931	36	TUU	CAI	30402
935	36	YNB	CAI	115822
944	36	BUD	CAI	19881
947	36	DME	CAI	31003
977	36	OTP	CAI	12716
991	36	SOF	CAI	5476
992	36	SVO	CAI	13264
1006	36	WAW	CAI	8138
1015	36	ARN	CAI	34188
1020	36	CPH	CAI	37440
1064	36	ATH	CAI	65743
1065	36	BCN	CAI	47664
1068	36	BGY	CAI	13020
1081	36	FCO	CAI	182909
1100	36	MAD	CAI	63022
1104	36	MLA	CAI	11400
1106	36	MXP	CAI	144485
1151	36	AMS	CAI	119566
1163	36	BRU	CAI	45877
1167	36	CDG	CAI	236656
1185	36	FRA	CAI	204229
1190	36	GVA	CAI	36988
1205	36	LHR	CAI	257318
1213	36	MAN	CAI	22032
1218	36	MUC	CAI	75676
1238	36	SXF	CAI	30253
1243	36	VIE	CAI	81057
1244	36	ZRH	CAI	46889
21	37	BZV	CMN	28053
23	37	DLA	CMN	17799
24	37	FIH	CMN	7838
25	37	LAD	CMN	8603
26	37	LBV	CMN	28623
28	37	NSI	CMN	14096
29	37	PNR	CMN	18442
30	37	SSG	CMN	17248
32	37	AGA	CMN	209928
33	37	ALG	CMN	105930
34	37	BEN	CMN	10991
36	37	CAI	CMN	97645
40	37	FEZ	CMN	28437
47	37	MRA	CMN	9445
49	37	NDR	CMN	23134
50	37	ORN	CMN	25854
51	37	OUD	CMN	53445
53	37	RAK	CMN	197455
54	37	RBA	CMN	9404
56	37	SFA	CMN	4340
58	37	TIP	CMN	110244
59	37	TNG	CMN	57633
60	37	TUN	CMN	200997
71	37	ABJ	CMN	57717
73	37	ACC	CMN	38828
74	37	BJL	CMN	17917
75	37	BKO	CMN	64448
77	37	CKY	CMN	44028
78	37	COO	CMN	594
79	37	DKR	CMN	116539
81	37	FNA	CMN	11014
84	37	LFW	CMN	8070
85	37	LOS	CMN	46800
86	37	NIM	CMN	33961
87	37	NKC	CMN	58658
88	37	OUA	CMN	25299
91	37	RAI	CMN	6045
92	37	ROB	CMN	14835
215	37	GRU	CMN	2679
385	37	JFK	CMN	86132
493	37	YUL	CMN	88627
878	37	AUH	CMN	84580
882	37	BEY	CMN	41211
891	37	DOH	CMN	58429
892	37	DXB	CMN	127128
908	37	IST	CMN	148625
910	37	JED	CMN	191119
916	37	MED	CMN	1870
922	37	RUH	CMN	5955
924	37	SAW	CMN	27702
992	37	SVO	CMN	28534
1015	37	ARN	CMN	16103
1020	37	CPH	CMN	15052
1060	37	AGP	CMN	48724
1065	37	BCN	CMN	118451
1068	37	BGY	CMN	50220
1070	37	BLQ	CMN	126478
1077	37	CUF	CMN	29970
1081	37	FCO	CMN	129254
1097	37	LIS	CMN	69578
1099	37	LPA	CMN	13080
1100	37	MAD	CMN	137380
1106	37	MXP	CMN	138311
1131	37	TFN	CMN	1602
1137	37	TRN	CMN	12313
1139	37	TSF	CMN	8424
1140	37	VCE	CMN	20412
1142	37	VLC	CMN	21119
1151	37	AMS	CMN	85497
1158	37	BOD	CMN	61199
1163	37	BRU	CMN	126027
1165	37	BVA	CMN	13214
1167	37	CDG	CMN	244056
1169	37	CGN	CMN	3288
1171	37	CRL	CMN	52790
1185	37	FRA	CMN	81458
1190	37	GVA	CMN	65645
1204	37	LGW	CMN	33429
1205	37	LHR	CMN	62719
1212	37	LYS	CMN	119417
1214	37	MLH	CMN	33048
1215	37	MPL	CMN	28836
1216	37	MRS	CMN	105781
1218	37	MUC	CMN	1397
1219	37	NCE	CMN	31642
1222	37	NTE	CMN	43496
1225	37	ORY	CMN	493559
1237	37	SXB	CMN	18012
1241	37	TLS	CMN	89051
1242	37	TXL	CMN	15370
1244	37	ZRH	CMN	13369
33	38	ALG	CZL	162524
50	38	ORN	CZL	13565
910	38	JED	CZL	28164
916	38	MED	CZL	9343
1167	38	CDG	CZL	4902
1212	38	LYS	CZL	42576
1214	38	MLH	CZL	30492
1216	38	MRS	CZL	84882
1219	38	NCE	CZL	13071
1225	38	ORY	CZL	52622
1241	38	TLS	CZL	1313
46	39	MIR	DJE	8102
48	39	NBE	DJE	15423
56	39	SFA	DJE	2870
58	39	TIP	DJE	7936
60	39	TUN	DJE	90371
910	39	JED	DJE	1199
916	39	MED	DJE	1052
944	39	BUD	DJE	1512
1021	39	DUB	DJE	126
1081	39	FCO	DJE	2502
1097	39	LIS	DJE	1638
1106	39	MXP	DJE	4482
1109	39	OPO	DJE	1638
1143	39	VRN	DJE	3654
1151	39	AMS	DJE	6537
1152	39	BES	DJE	504
1161	39	BRN	DJE	1080
1163	39	BRU	DJE	38579
1164	39	BSL	DJE	8616
1167	39	CDG	DJE	53977
1171	39	CRL	DJE	13191
1176	39	DUS	DJE	28158
1182	39	FKB	DJE	1764
1185	39	FRA	DJE	21840
1190	39	GVA	DJE	20496
1191	39	HAJ	DJE	2520
1192	39	HAM	DJE	4590
1203	39	LEJ	DJE	7872
1204	39	LGW	DJE	9678
1211	39	LUX	DJE	25663
1212	39	LYS	DJE	41063
1214	39	MLH	DJE	1593
1216	39	MRS	DJE	21978
1218	39	MUC	DJE	12468
1219	39	NCE	DJE	10152
1222	39	NTE	DJE	28481
1223	39	NUE	DJE	9178
1225	39	ORY	DJE	148661
1236	39	STR	DJE	5040
1237	39	SXB	DJE	12054
1238	39	SXF	DJE	7121
1241	39	TLS	DJE	252
1243	39	VIE	DJE	2820
1244	39	ZRH	DJE	17710
32	40	AGA	FEZ	420
37	40	CMN	FEZ	29292
51	40	OUD	FEZ	498
54	40	RBA	FEZ	498
59	40	TNG	FEZ	157
910	40	JED	FEZ	4966
916	40	MED	FEZ	230
1065	40	BCN	FEZ	33912
1068	40	BGY	FEZ	25893
1075	40	CIA	FEZ	14931
1087	40	GRO	FEZ	4725
1115	40	PSA	FEZ	20601
1151	40	AMS	FEZ	5603
1163	40	BRU	FEZ	3851
1165	40	BVA	FEZ	27027
1167	40	CDG	FEZ	22620
1171	40	CRL	FEZ	48957
1178	40	EIN	FEZ	14931
1193	40	HHN	FEZ	25704
1207	40	LIL	FEZ	13230
1215	40	MPL	FEZ	19116
1216	40	MRS	FEZ	56889
1221	40	NRN	FEZ	31563
1222	40	NTE	FEZ	13041
1225	40	ORY	FEZ	50808
1235	40	STN	FEZ	14931
34	41	BEN	HBE	85297
36	41	CAI	HBE	62453
42	41	HRG	HBE	14124
44	41	KRT	HBE	15228
47	41	MRA	HBE	19680
55	41	SEB	HBE	6960
57	41	SSH	HBE	29458
58	41	TIP	HBE	71951
876	41	AMM	HBE	39760
882	41	BEY	HBE	26774
890	41	DMM	HBE	60919
891	41	DOH	HBE	53691
892	41	DXB	HBE	120831
896	41	ELQ	HBE	11994
908	41	IST	HBE	38604
910	41	JED	HBE	412782
912	41	KWI	HBE	183802
916	41	MED	HBE	34281
922	41	RUH	HBE	150163
925	41	SHJ	HBE	127656
935	41	YNB	HBE	11218
1064	41	ATH	HBE	7904
1068	41	BGY	HBE	17150
20	42	ZNZ	HRG	189
36	42	CAI	HRG	276280
41	42	HBE	HRG	14124
45	42	LXR	HRG	32833
57	42	SSH	HRG	17476
879	42	AYT	HRG	189
882	42	BEY	HRG	298
889	42	DLM	HRG	189
908	42	IST	HRG	21628
916	42	MED	HRG	161
928	42	TBS	HRG	2196
943	42	BTS	HRG	10404
944	42	BUD	HRG	4410
945	42	CEK	HRG	1320
947	42	DME	HRG	50960
952	42	GOJ	HRG	1672
964	42	KUF	HRG	3036
965	42	KZN	HRG	8228
967	42	LED	HRG	6853
970	42	MRV	HRG	2552
978	42	OVB	HRG	2054
979	42	PEE	HRG	3872
992	42	SVO	HRG	97677
993	42	SVX	HRG	29347
999	42	UFA	HRG	9460
1003	42	VOG	HRG	1892
1006	42	WAW	HRG	1512
1008	42	WRO	HRG	1701
1026	42	HEL	HRG	1792
1042	42	RIX	HRG	10980
1106	42	MXP	HRG	3162
1151	42	AMS	HRG	33903
1155	42	BHX	HRG	13935
1160	42	BRE	HRG	180
1163	42	BRU	HRG	13636
1164	42	BSL	HRG	14354
1167	42	CDG	HRG	378
1169	42	CGN	HRG	12279
1173	42	DRS	HRG	9114
1176	42	DUS	HRG	66402
1185	42	FRA	HRG	64386
1189	42	GRZ	HRG	212
1190	42	GVA	HRG	15076
1191	42	HAJ	HRG	20334
1192	42	HAM	HRG	27454
1198	42	KLU	HRG	1040
1203	42	LEJ	HRG	8178
1204	42	LGW	HRG	65229
1208	42	LNZ	HRG	3816
1213	42	MAN	HRG	37500
1218	42	MUC	HRG	59854
1223	42	NUE	HRG	18106
1225	42	ORY	HRG	14564
1236	42	STR	HRG	27945
1238	42	SXF	HRG	3516
1239	42	SZG	HRG	14388
1242	42	TXL	HRG	12840
1243	42	VIE	HRG	22650
1244	42	ZRH	HRG	40814
1	43	ADD	JUB	63944
2	43	ASM	JUB	7800
5	43	EBB	JUB	54719
8	43	KGL	JUB	2850
15	43	NBO	JUB	146465
36	43	CAI	JUB	48689
44	43	KRT	JUB	174176
892	43	DXB	JUB	27063
925	43	SHJ	JUB	570
1	44	ADD	KRT	154611
2	44	ASM	KRT	54159
15	44	NBO	KRT	33026
27	44	NDJ	KRT	122
34	44	BEN	KRT	7734
36	44	CAI	KRT	306522
41	44	HBE	KRT	15228
43	44	JUB	KRT	176393
44	44	KRT	KRT	200
58	44	TIP	KRT	6244
82	44	KAN	KRT	6220
876	44	AMM	KRT	37190
878	44	AUH	KRT	60847
880	44	BAH	KRT	56645
887	44	DAM	KRT	13172
890	44	DMM	KRT	11058
891	44	DOH	KRT	111078
892	44	DXB	KRT	195822
908	44	IST	KRT	54188
910	44	JED	KRT	261741
922	44	RUH	KRT	144193
923	44	SAH	KRT	7706
925	44	SHJ	KRT	85374
1081	44	FCO	KRT	6810
1151	44	AMS	KRT	10430
1185	44	FRA	KRT	53595
20	45	ZNZ	LXR	945
36	45	CAI	LXR	256156
57	45	SSH	LXR	6649
891	45	DOH	LXR	49222
910	45	JED	LXR	39005
912	45	KWI	LXR	51986
916	45	MED	LXR	1560
922	45	RUH	LXR	1962
925	45	SHJ	LXR	7452
1100	45	MAD	LXR	324
1151	45	AMS	LXR	11283
1163	45	BRU	LXR	5244
1167	45	CDG	LXR	756
1176	45	DUS	LXR	3060
1185	45	FRA	LXR	3060
1204	45	LGW	LXR	30388
1205	45	LHR	LXR	4608
1213	45	MAN	LXR	25248
1218	45	MUC	LXR	3060
1223	45	NUE	LXR	3366
1225	45	ORY	LXR	5766
1236	45	STR	LXR	3060
1242	45	TXL	LXR	3210
1243	45	VIE	LXR	3058
1244	45	ZRH	LXR	4740
39	46	DJE	MIR	6308
56	46	SFA	MIR	750
58	46	TIP	MIR	14765
60	46	TUN	MIR	10904
910	46	JED	MIR	2550
916	46	MED	MIR	2104
924	46	SAW	MIR	868
943	46	BTS	MIR	11280
944	46	BUD	MIR	3354
947	46	DME	MIR	5745
963	46	KTW	MIR	1701
967	46	LED	MIR	7776
981	46	POZ	MIR	1701
982	46	PRG	MIR	4516
1067	46	BEG	MIR	4680
1068	46	BGY	MIR	126
1070	46	BLQ	MIR	630
1071	46	BRI	MIR	542
1106	46	MXP	MIR	5366
1107	46	NAP	MIR	754
1115	46	PSA	MIR	1134
1137	46	TRN	MIR	252
1143	46	VRN	MIR	1260
1163	46	BRU	MIR	12057
1167	46	CDG	MIR	27336
1190	46	GVA	MIR	4824
1212	46	LYS	MIR	44094
1216	46	MRS	MIR	17131
1219	46	NCE	MIR	25137
1222	46	NTE	MIR	12204
1225	46	ORY	MIR	90966
34	47	BEN	MRA	78484
36	47	CAI	MRA	18087
37	47	CMN	MRA	9445
41	47	HBE	MRA	23675
56	47	SFA	MRA	25492
60	47	TUN	MRA	46844
876	47	AMM	MRA	9646
908	47	IST	MRA	54911
916	47	MED	MRA	670
39	48	DJE	NBE	32727
60	48	TUN	NBE	629
944	48	BUD	NBE	2880
947	48	DME	NBE	60552
957	48	KBP	NBE	750
967	48	LED	NBE	31844
977	48	OTP	NBE	252
984	48	ROV	NBE	2592
992	48	SVO	NBE	39150
1021	48	DUB	NBE	2394
1067	48	BEG	NBE	6818
1098	48	LJU	NBE	126
1106	48	MXP	NBE	1764
1109	48	OPO	NBE	2142
1143	48	VRN	NBE	1638
1149	48	ABZ	NBE	185
1151	48	AMS	NBE	8816
1153	48	BFS	NBE	370
1155	48	BHX	NBE	38217
1159	48	BOH	NBE	7088
1160	48	BRE	NBE	4940
1162	48	BRS	NBE	22854
1163	48	BRU	NBE	36206
1164	48	BSL	NBE	4182
1167	48	CDG	NBE	846
1169	48	CGN	NBE	5084
1171	48	CRL	NBE	11151
1172	48	CWL	NBE	16936
1173	48	DRS	NBE	6294
1174	48	DSA	NBE	9088
1176	48	DUS	NBE	28132
1177	48	EDI	NBE	7088
1179	48	EMA	NBE	34271
1181	48	FDH	NBE	504
1182	48	FKB	NBE	1260
1185	48	FRA	NBE	23376
1188	48	GLA	NBE	21125
1189	48	GRZ	NBE	2676
1190	48	GVA	NBE	4248
1191	48	HAJ	NBE	648
1192	48	HAM	NBE	8658
1199	48	LBA	NBE	1692
1203	48	LEJ	NBE	8932
1204	48	LGW	NBE	62863
1208	48	LNZ	NBE	2820
1210	48	LTN	NBE	9164
1211	48	LUX	NBE	9329
1212	48	LYS	NBE	251
1213	48	MAN	NBE	63004
1218	48	MUC	NBE	21135
1219	48	NCE	NBE	378
1220	48	NCL	NBE	20003
1223	48	NUE	NBE	14942
1225	48	ORY	NBE	252
1226	48	PAD	NBE	1260
1235	48	STN	NBE	11523
1236	48	STR	NBE	1862
1238	48	SXF	NBE	10670
1239	48	SZG	NBE	2396
1242	48	TXL	NBE	4860
1243	48	VIE	NBE	3814
1244	48	ZRH	NBE	7182
37	49	CMN	NDR	21017
51	49	OUD	NDR	1837
53	49	RAK	NDR	567
59	49	TNG	NDR	6066
1065	49	BCN	NDR	58440
1100	49	MAD	NDR	11907
1112	49	PMI	NDR	13284
1142	49	VLC	NDR	567
1151	49	AMS	NDR	68758
1163	49	BRU	NDR	53953
1165	49	BVA	NDR	23814
1169	49	CGN	NDR	31716
1171	49	CRL	NDR	65676
1176	49	DUS	NDR	4079
1185	49	FRA	NDR	18301
1193	49	HHN	NDR	15120
1214	49	MLH	NDR	2106
1215	49	MPL	NDR	21384
1216	49	MRS	NDR	14931
31	50	AAE	ORN	10098
33	50	ALG	ORN	178413
37	50	CMN	ORN	28182
38	50	CZL	ORN	13565
60	50	TUN	ORN	17693
908	50	IST	ORN	2592
910	50	JED	ORN	32274
916	50	MED	ORN	10761
1062	50	ALC	ORN	41962
1065	50	BCN	ORN	20620
1081	50	FCO	ORN	11089
1100	50	MAD	ORN	20299
1158	50	BOD	ORN	1872
1163	50	BRU	ORN	1872
1167	50	CDG	ORN	63800
1171	50	CRL	ORN	15047
1185	50	FRA	ORN	1872
1207	50	LIL	ORN	15240
1212	50	LYS	ORN	60803
1214	50	MLH	ORN	7488
1215	50	MPL	ORN	3425
1216	50	MRS	ORN	88967
1225	50	ORY	ORN	136641
1241	50	TLS	ORN	51425
37	51	CMN	OUD	53997
40	51	FEZ	OUD	498
49	51	NDR	OUD	1685
53	51	RAK	OUD	1033
54	51	RBA	OUD	420
59	51	TNG	OUD	656
910	51	JED	OUD	5278
916	51	MED	OUD	230
943	51	BTS	OUD	1701
1059	51	ACE	OUD	148
1151	51	AMS	OUD	3866
1163	51	BRU	OUD	15883
1165	51	BVA	OUD	10962
1167	51	CDG	OUD	20604
1171	51	CRL	OUD	43126
1207	51	LIL	OUD	7554
1212	51	LYS	OUD	5208
1216	51	MRS	OUD	44039
1221	51	NRN	OUD	14742
1225	51	ORY	OUD	113836
1240	51	TLN	OUD	378
33	52	ALG	QSF	34493
1212	52	LYS	QSF	71220
1214	52	MLH	QSF	9048
1216	52	MRS	QSF	21168
1225	52	ORY	QSF	61389
32	53	AGA	RAK	14535
37	53	CMN	RAK	190503
40	53	FEZ	RAK	180
51	53	OUD	RAK	2265
59	53	TNG	RAK	420
60	53	TUN	RAK	366
74	53	BJL	RAK	4383
910	53	JED	RAK	4969
916	53	MED	RAK	236
1015	53	ARN	RAK	10230
1020	53	CPH	RAK	15444
1040	53	OSL	RAK	11721
1060	53	AGP	RAK	171
1065	53	BCN	RAK	39582
1068	53	BGY	RAK	30510
1069	53	BIO	RAK	4500
1070	53	BLQ	RAK	6048
1072	53	CAG	RAK	180
1075	53	CIA	RAK	25704
1077	53	CUF	RAK	10206
1087	53	GRO	RAK	35532
1097	53	LIS	RAK	22279
1099	53	LPA	RAK	7632
1100	53	MAD	RAK	130603
1106	53	MXP	RAK	68400
1115	53	PSA	RAK	27027
1129	53	SVQ	RAK	19827
1131	53	TFN	RAK	936
1142	53	VLC	RAK	17766
1151	53	AMS	RAK	66396
1152	53	BES	RAK	3402
1155	53	BHX	RAK	8989
1158	53	BOD	RAK	40128
1162	53	BRS	RAK	984
1163	53	BRU	RAK	33956
1164	53	BSL	RAK	38427
1165	53	BVA	RAK	49518
1167	53	CDG	RAK	86204
1169	53	CGN	RAK	1200
1171	53	CRL	RAK	36666
1176	53	DUS	RAK	11372
1178	53	EIN	RAK	25893
1182	53	FKB	RAK	10395
1183	53	FMM	RAK	13041
1190	53	GVA	RAK	41712
1193	53	HHN	RAK	35532
1199	53	LBA	RAK	296
1204	53	LGW	RAK	179394
1205	53	LHR	RAK	144
1207	53	LIL	RAK	24294
1210	53	LTN	RAK	29862
1211	53	LUX	RAK	12285
1212	53	LYS	RAK	91757
1213	53	MAN	RAK	49497
1215	53	MPL	RAK	1458
1216	53	MRS	RAK	132609
1218	53	MUC	RAK	17560
1219	53	NCE	RAK	24619
1220	53	NCL	RAK	148
1221	53	NRN	RAK	29295
1222	53	NTE	RAK	70975
1225	53	ORY	RAK	351005
1231	53	RTM	RAK	3439
1235	53	STN	RAK	43611
1238	53	SXF	RAK	16368
1241	53	TLS	RAK	48097
1242	53	TXL	RAK	2284
1244	53	ZRH	RAK	16266
37	54	CMN	RBA	8908
40	54	FEZ	RBA	230
60	54	TUN	RBA	180
88	54	OUA	RBA	180
910	54	JED	RBA	6737
916	54	MED	RBA	236
1087	54	GRO	RBA	4536
1100	54	MAD	RBA	14997
1163	54	BRU	RBA	5210
1165	54	BVA	RBA	19656
1167	54	CDG	RBA	103920
1171	54	CRL	RBA	20034
1216	54	MRS	RBA	20034
1225	54	ORY	RBA	95335
34	55	BEN	SEB	38957
36	55	CAI	SEB	13917
41	55	HBE	SEB	6960
55	55	SEB	SEB	17100
56	55	SFA	SEB	17368
58	55	TIP	SEB	71258
60	55	TUN	SEB	50708
908	55	IST	SEB	3452
916	55	MED	SEB	335
34	56	BEN	SFA	31436
37	56	CMN	SFA	4340
39	56	DJE	SFA	1314
46	56	MIR	SFA	750
47	56	MRA	SFA	25492
55	56	SEB	SFA	17492
58	56	TIP	SFA	89830
60	56	TUN	SFA	15234
910	56	JED	SFA	9151
916	56	MED	SFA	1052
924	56	SAW	SFA	11160
1167	56	CDG	SFA	32229
1225	56	ORY	SFA	378
36	57	CAI	SSH	312219
41	57	HBE	SSH	29458
42	57	HRG	SSH	33803
45	57	LXR	SSH	24630
876	57	AMM	SSH	27535
882	57	BEY	SSH	1963
908	57	IST	SSH	29372
910	57	JED	SSH	21182
912	57	KWI	SSH	21801
916	57	MED	SSH	268
922	57	RUH	SSH	15538
944	57	BUD	SSH	1590
945	57	CEK	SSH	1804
947	57	DME	SSH	54967
952	57	GOJ	SSH	704
964	57	KUF	SSH	528
965	57	KZN	SSH	4576
967	57	LED	SSH	6924
979	57	PEE	SSH	220
992	57	SVO	SSH	81252
993	57	SVX	SSH	9988
999	57	UFA	SSH	2728
1021	57	DUB	SSH	5604
1042	57	RIX	SSH	6480
1068	57	BGY	SSH	6162
1070	57	BLQ	SSH	840
1071	57	BRI	SSH	149
1081	57	FCO	SSH	4360
1106	57	MXP	SSH	30320
1107	57	NAP	SSH	1285
1143	57	VRN	SSH	5736
1151	57	AMS	SSH	17628
1153	57	BFS	SSH	5424
1155	57	BHX	SSH	83578
1159	57	BOH	SSH	5340
1162	57	BRS	SSH	22082
1163	57	BRU	SSH	16298
1164	57	BSL	SSH	2786
1169	57	CGN	SSH	4662
1172	57	CWL	SSH	21306
1174	57	DSA	SSH	19657
1176	57	DUS	SSH	5865
1177	57	EDI	SSH	10470
1179	57	EMA	SSH	27447
1180	57	EXT	SSH	12050
1185	57	FRA	SSH	18202
1188	57	GLA	SSH	32750
1190	57	GVA	SSH	14940
1191	57	HAJ	SSH	3060
1199	57	LBA	SSH	6834
1204	57	LGW	SSH	217076
1210	57	LTN	SSH	71977
1213	57	MAN	SSH	181722
1218	57	MUC	SSH	8664
1220	57	NCL	SSH	35635
1223	57	NUE	SSH	11172
1235	57	STN	SSH	29986
1236	57	STR	SSH	2880
1242	57	TXL	SSH	3054
1243	57	VIE	SSH	6063
1244	57	ZRH	SSH	29110
27	58	NDJ	TIP	2174
33	58	ALG	TIP	9722
34	58	BEN	TIP	262189
36	58	CAI	TIP	222500
37	58	CMN	TIP	110884
39	58	DJE	TIP	7936
41	58	HBE	TIP	72137
44	58	KRT	TIP	6020
46	58	MIR	TIP	14765
55	58	SEB	TIP	71823
56	58	SFA	TIP	91432
60	58	TUN	TIP	342867
86	58	NIM	TIP	6982
876	58	AMM	TIP	110405
878	58	AUH	TIP	34322
891	58	DOH	TIP	12672
892	58	DXB	TIP	26625
908	58	IST	TIP	209841
1064	58	ATH	TIP	1416
1081	58	FCO	TIP	67668
1100	58	MAD	TIP	10794
1104	58	MLA	TIP	98309
1167	58	CDG	TIP	3550
1176	58	DUS	TIP	14646
1185	58	FRA	TIP	44868
1204	58	LGW	TIP	18796
1205	58	LHR	TIP	43755
1213	58	MAN	TIP	27201
1243	58	VIE	TIP	26786
37	59	CMN	TNG	55313
40	59	FEZ	TNG	656
49	59	NDR	TNG	5492
51	59	OUD	TNG	420
53	59	RAK	TNG	1134
910	59	JED	TNG	2988
916	59	MED	TNG	230
1065	59	BCN	TNG	77208
1097	59	LIS	TNG	741
1100	59	MAD	TNG	113149
1142	59	VLC	TNG	567
1151	59	AMS	TNG	61523
1163	59	BRU	TNG	67206
1165	59	BVA	TNG	23814
1167	59	CDG	TNG	29484
1169	59	CGN	TNG	7470
1171	59	CRL	TNG	64923
1193	59	HHN	TNG	11718
1204	59	LGW	TNG	12636
1205	59	LHR	TNG	17012
1216	59	MRS	TNG	15120
1221	59	NRN	TNG	14931
1225	59	ORY	TNG	35952
1231	59	RTM	TNG	5292
27	60	NDJ	TUN	378
33	60	ALG	TUN	115063
34	60	BEN	TUN	244357
36	60	CAI	TUN	75460
37	60	CMN	TUN	201150
39	60	DJE	TUN	90693
46	60	MIR	TUN	11337
47	60	MRA	TUN	46844
48	60	NBE	TUN	629
50	60	ORN	TUN	17693
55	60	SEB	TUN	51898
56	60	SFA	TUN	15976
58	60	TIP	TUN	341971
71	60	ABJ	TUN	21540
75	60	BKO	TUN	8908
79	60	DKR	TUN	32664
87	60	NKC	TUN	32382
88	60	OUA	TUN	12456
876	60	AMM	TUN	16138
882	60	BEY	TUN	22520
891	60	DOH	TUN	73590
892	60	DXB	TUN	109747
908	60	IST	TUN	180036
910	60	JED	TUN	128019
912	60	KWI	TUN	5507
916	60	MED	TUN	31751
947	60	DME	TUN	9870
1061	60	AHO	TUN	126
1064	60	ATH	TUN	1134
1065	60	BCN	TUN	32155
1067	60	BEG	TUN	11415
1069	60	BIO	TUN	5379
1070	60	BLQ	TUN	15744
1072	60	CAG	TUN	1008
1081	60	FCO	TUN	174219
1097	60	LIS	TUN	11584
1100	60	MAD	TUN	36419
1104	60	MLA	TUN	7476
1106	60	MXP	TUN	111403
1107	60	NAP	TUN	9940
1113	60	PMO	TUN	11008
1140	60	VCE	TUN	31081
1151	60	AMS	TUN	14585
1158	60	BOD	TUN	19236
1163	60	BRU	TUN	53094
1167	60	CDG	TUN	239335
1169	60	CGN	TUN	13188
1176	60	DUS	TUN	13120
1185	60	FRA	TUN	108279
1190	60	GVA	TUN	55379
1192	60	HAM	TUN	2520
1204	60	LGW	TUN	24918
1205	60	LHR	TUN	43298
1207	60	LIL	TUN	10820
1212	60	LYS	TUN	101750
1213	60	MAN	TUN	8157
1216	60	MRS	TUN	140068
1218	60	MUC	TUN	14223
1219	60	NCE	TUN	84498
1222	60	NTE	TUN	31860
1225	60	ORY	TUN	352181
1237	60	SXB	TUN	18655
1238	60	SXF	TUN	4496
1241	60	TLS	TUN	61400
1243	60	VIE	TUN	22815
1244	60	ZRH	TUN	14044
62	61	CPT	BFN	115116
63	61	DUR	BFN	19429
68	61	JNB	BFN	157233
69	61	PLZ	BFN	841
12	62	MPM	CPT	7750
13	62	MRU	CPT	21640
25	62	LAD	CPT	17736
61	62	BFN	CPT	115302
63	62	DUR	CPT	594628
64	62	ELS	CPT	64540
65	62	GBE	CPT	16490
66	62	GRJ	CPT	55267
67	62	HLA	CPT	623868
68	62	JNB	CPT	2680407
69	62	PLZ	CPT	198779
70	62	WDH	CPT	79624
892	62	DXB	CPT	210873
1151	62	AMS	CPT	85686
1167	62	CDG	CPT	27689
1185	62	FRA	CPT	13888
1205	62	LHR	CPT	212808
1218	62	MUC	CPT	29076
1244	62	ZRH	CPT	15675
6	63	HRE	DUR	8800
10	63	LUN	DUR	10400
12	63	MPM	DUR	6351
13	63	MRU	DUR	7640
61	63	BFN	DUR	19429
62	63	CPT	DUR	590681
64	63	ELS	DUR	51630
66	63	GRJ	DUR	11100
67	63	HLA	DUR	322642
68	63	JNB	DUR	1553692
69	63	PLZ	DUR	107598
892	63	DXB	DUR	130212
62	64	CPT	ELS	64540
63	64	DUR	ELS	51630
68	64	JNB	ELS	288292
69	64	PLZ	ELS	13195
6	65	HRE	GBE	8175
10	65	LUN	GBE	8401
15	65	NBO	GBE	21638
62	65	CPT	GBE	16794
67	65	HLA	GBE	4888
68	65	JNB	GBE	214645
70	65	WDH	GBE	3145
62	66	CPT	GRJ	55267
63	66	DUR	GRJ	11100
68	66	JNB	GRJ	267620
62	67	CPT	HLA	623838
63	67	DUR	HLA	322595
65	67	GBE	HLA	4888
1	68	ADD	JNB	98578
3	68	BJM	JNB	17228
4	68	DAR	JNB	77664
5	68	EBB	JNB	43320
6	68	HRE	JNB	312950
8	68	KGL	JNB	50523
10	68	LUN	JNB	165292
12	68	MPM	JNB	306530
13	68	MRU	JNB	171979
15	68	NBO	JNB	232851
16	68	RUN	JNB	17788
17	68	SEZ	JNB	38100
18	68	TNR	JNB	43251
19	68	VFA	JNB	133193
20	68	ZNZ	JNB	9198
21	68	BZV	JNB	17717
24	68	FIH	JNB	33093
25	68	LAD	JNB	167415
26	68	LBV	JNB	24871
29	68	PNR	JNB	12376
36	68	CAI	JNB	84849
61	68	BFN	JNB	157169
62	68	CPT	JNB	2685584
63	68	DUR	JNB	1577782
64	68	ELS	JNB	288073
65	68	GBE	JNB	215889
66	68	GRJ	JNB	267615
69	68	PLZ	JNB	525344
70	68	WDH	JNB	304989
73	68	ACC	JNB	74229
79	68	DKR	JNB	87523
85	68	LOS	JNB	176797
208	68	EZE	JNB	39695
215	68	GRU	JNB	135680
296	68	ATL	JNB	98185
385	68	JFK	JNB	110185
558	68	HKG	JNB	221848
635	68	PEK	JNB	48828
705	68	BOM	JNB	80670
770	68	BKK	JNB	50516
850	68	SIN	JNB	101883
878	68	AUH	JNB	95628
891	68	DOH	JNB	117115
892	68	DXB	JNB	390588
908	68	IST	JNB	101975
910	68	JED	JNB	37155
930	68	TLV	JNB	32971
1151	68	AMS	JNB	116825
1167	68	CDG	JNB	186276
1185	68	FRA	JNB	298741
1205	68	LHR	JNB	540229
1218	68	MUC	JNB	89356
1244	68	ZRH	JNB	80105
1276	68	PER	JNB	96716
1280	68	SYD	JNB	132823
61	69	BFN	PLZ	841
62	69	CPT	PLZ	196374
63	69	DUR	PLZ	111689
64	69	ELS	PLZ	13195
68	69	JNB	PLZ	524301
6	70	HRE	WDH	4884
10	70	LUN	WDH	5624
19	70	VFA	WDH	2627
25	70	LAD	WDH	64409
62	70	CPT	WDH	107831
65	70	GBE	WDH	3145
68	70	JNB	WDH	289108
73	70	ACC	WDH	17244
279	70	UIO	WDH	278
1185	70	FRA	WDH	81428
15	71	NBO	ABJ	21257
23	71	DLA	ABJ	22722
24	71	FIH	ABJ	375
26	71	LBV	ABJ	35460
28	71	NSI	ABJ	496
29	71	PNR	ABJ	372
33	71	ALG	ABJ	5904
37	71	CMN	ABJ	57683
60	71	TUN	ABJ	21636
73	71	ACC	ABJ	288009
75	71	BKO	ABJ	51306
77	71	CKY	ABJ	44059
78	71	COO	ABJ	140220
79	71	DKR	ABJ	110409
81	71	FNA	ABJ	1704
82	71	KAN	ABJ	488
84	71	LFW	ABJ	54485
85	71	LOS	ABJ	33556
86	71	NIM	ABJ	1494
87	71	NKC	ABJ	208
88	71	OUA	ABJ	94264
92	71	ROB	ABJ	4694
882	71	BEY	ABJ	1464
1163	71	BRU	ABJ	31984
1167	71	CDG	ABJ	137491
1225	71	ORY	ABJ	41120
1	72	ADD	ABV	94766
27	72	NDJ	ABV	2307
30	72	SSG	ABV	79544
36	72	CAI	ABV	58588
73	72	ACC	ABV	18300
78	72	COO	ABV	2284
80	72	ENU	ABV	86307
82	72	KAN	ABV	45864
84	72	LFW	ABV	10617
85	72	LOS	ABV	1214959
86	72	NIM	ABV	10562
88	72	OUA	ABV	122
89	72	PHC	ABV	392521
90	72	QOW	ABV	148547
892	72	DXB	ABV	8349
910	72	JED	ABV	3680
1167	72	CDG	ABV	86684
1185	72	FRA	ABV	79560
1205	72	LHR	ABV	82252
1	73	ADD	ACC	77913
15	73	NBO	ACC	64904
30	73	SSG	ACC	2484
36	73	CAI	ACC	41472
37	73	CMN	ACC	12092
68	73	JNB	ACC	74229
70	73	WDH	ACC	16872
71	73	ABJ	ACC	250918
72	73	ABV	ACC	18375
74	73	BJL	ACC	5312
75	73	BKO	ACC	2848
77	73	CKY	ACC	777
78	73	COO	ACC	29338
79	73	DKR	ACC	10324
81	73	FNA	ACC	47008
82	73	KAN	ACC	9516
83	73	KMS	ACC	283784
84	73	LFW	ACC	57267
85	73	LOS	ACC	246820
88	73	OUA	ACC	11745
92	73	ROB	ACC	98193
385	73	JFK	ACC	67938
882	73	BEY	ACC	15128
892	73	DXB	ACC	122794
908	73	IST	ACC	55243
1097	73	LIS	ACC	40242
1100	73	MAD	ACC	12810
1151	73	AMS	ACC	95320
1185	73	FRA	ACC	37884
1205	73	LHR	ACC	133229
32	74	AGA	BJL	567
37	74	CMN	BJL	25567
53	74	RAK	BJL	3627
73	74	ACC	BJL	5312
76	74	BVC	BJL	4505
77	74	CKY	BJL	16173
79	74	DKR	BJL	80066
81	74	FNA	BJL	63065
91	74	RAI	BJL	3150
92	74	ROB	BJL	41144
93	74	SID	BJL	11140
1065	74	BCN	BJL	22890
1099	74	LPA	BJL	1950
1100	74	MAD	BJL	1920
1151	74	AMS	BJL	7862
1155	74	BHX	BJL	3330
1163	74	BRU	BJL	41308
1185	74	FRA	BJL	2385
1204	74	LGW	BJL	12810
1213	74	MAN	BJL	19448
1	75	ADD	BKO	45161
13	75	MRU	BKO	556
15	75	NBO	BKO	17574
33	75	ALG	BKO	21888
37	75	CMN	BKO	51980
60	75	TUN	BKO	15531
71	75	ABJ	BKO	48580
73	75	ACC	BKO	2848
74	75	BJL	BKO	576
77	75	CKY	BKO	14345
78	75	COO	BKO	19438
79	75	DKR	BKO	121825
81	75	FNA	BKO	740
84	75	LFW	BKO	19646
85	75	LOS	BKO	1152
86	75	NIM	BKO	14964
87	75	NKC	BKO	16138
88	75	OUA	BKO	57002
705	75	BOM	BKO	797
1097	75	LIS	BKO	24216
1100	75	MAD	BKO	6804
1163	75	BRU	BKO	568
1167	75	CDG	BKO	73673
1216	75	MRS	BKO	8100
1225	75	ORY	BKO	1392
91	76	RAI	BVC	15612
93	76	SID	BVC	14632
1097	76	LIS	BVC	16372
1099	76	LPA	BVC	10500
1109	76	OPO	BVC	3660
1151	76	AMS	BVC	2436
1155	76	BHX	BVC	14467
1163	76	BRU	BVC	21004
1164	76	BSL	BVC	4950
1167	76	CDG	BVC	9450
1169	76	CGN	BVC	4914
1185	76	FRA	BVC	9608
1188	76	GLA	BVC	210
1191	76	HAJ	BVC	4914
1192	76	HAM	BVC	4536
1204	76	LGW	BVC	29269
1211	76	LUX	BVC	9708
1213	76	MAN	BVC	28943
1218	76	MUC	BVC	5103
1225	76	ORY	BVC	4836
1236	76	STR	BVC	5103
37	77	CMN	CKY	39672
71	77	ABJ	CKY	44245
73	77	ACC	CKY	2376
74	77	BJL	CKY	21473
75	77	BKO	CKY	15305
79	77	DKR	CKY	98514
81	77	FNA	CKY	6754
84	77	LFW	CKY	8280
87	77	NKC	CKY	39520
92	77	ROB	CKY	5408
892	77	DXB	CKY	10146
1163	77	BRU	CKY	2272
1167	77	CDG	CKY	35078
1	78	ADD	COO	21381
15	78	NBO	COO	4176
21	78	BZV	COO	27821
23	78	DLA	COO	53722
24	78	FIH	COO	7850
26	78	LBV	COO	70986
29	78	PNR	COO	50382
30	78	SSG	COO	17324
37	78	CMN	COO	46818
71	78	ABJ	COO	106005
72	78	ABV	COO	2307
73	78	ACC	COO	28002
75	78	BKO	COO	18753
79	78	DKR	COO	10136
84	78	LFW	COO	30685
85	78	LOS	COO	23559
86	78	NIM	COO	24182
88	78	OUA	COO	25280
1163	78	BRU	COO	32220
1167	78	CDG	COO	63197
33	79	ALG	DKR	38918
37	79	CMN	DKR	117090
60	79	TUN	DKR	32822
68	79	JNB	DKR	111214
71	79	ABJ	DKR	110405
73	79	ACC	DKR	10440
74	79	BJL	DKR	79086
75	79	BKO	DKR	124718
77	79	CKY	DKR	108140
78	79	COO	DKR	10136
81	79	FNA	DKR	46724
85	79	LOS	DKR	12314
87	79	NKC	DKR	59185
88	79	OUA	DKR	17006
91	79	RAI	DKR	35036
92	79	ROB	DKR	200
374	79	IAD	DKR	94029
385	79	JFK	DKR	22743
892	79	DXB	DKR	44097
1097	79	LIS	DKR	68212
1099	79	LPA	DKR	21600
1100	79	MAD	DKR	75670
1106	79	MXP	DKR	17544
1152	79	BES	DKR	2016
1158	79	BOD	DKR	4608
1163	79	BRU	DKR	102788
1167	79	CDG	DKR	139492
1212	79	LYS	DKR	2936
1216	79	MRS	DKR	5094
1222	79	NTE	DKR	4752
1225	79	ORY	DKR	92942
1241	79	TLS	DKR	7920
1	80	ADD	ENU	11402
72	80	ABV	ENU	81092
85	80	LOS	ENU	133729
37	81	CMN	FNA	14885
71	81	ABJ	FNA	1704
73	81	ACC	FNA	46796
74	81	BJL	FNA	60421
77	81	CKY	FNA	6754
79	81	DKR	FNA	45556
85	81	LOS	FNA	28080
92	81	ROB	FNA	82084
1163	81	BRU	FNA	13580
1204	81	LGW	FNA	15168
1205	81	LHR	FNA	30618
27	82	NDJ	KAN	11718
36	82	CAI	KAN	47014
71	82	ABJ	KAN	488
72	82	ABV	KAN	39639
73	82	ACC	KAN	9516
85	82	LOS	KAN	144718
86	82	NIM	KAN	14964
882	82	BEY	KAN	12700
908	82	IST	KAN	1860
910	82	JED	KAN	92048
73	83	ACC	KMS	317878
1	84	ADD	LFW	50606
23	84	DLA	LFW	30655
26	84	LBV	LFW	17115
28	84	NSI	LFW	115
30	84	SSG	LFW	1242
37	84	CMN	LFW	36097
71	84	ABJ	LFW	80339
72	84	ABV	LFW	10684
73	84	ACC	LFW	27788
75	84	BKO	LFW	19524
77	84	CKY	LFW	8740
78	84	COO	LFW	31964
79	84	DKR	LFW	345
85	84	LOS	LFW	41738
88	84	OUA	LFW	30808
215	84	GRU	LFW	20980
1167	84	CDG	LFW	58824
1	85	ADD	LOS	115816
8	85	KGL	LOS	35976
15	85	NBO	LOS	69765
23	85	DLA	LOS	30002
24	85	FIH	LOS	216
25	85	LAD	LOS	7800
26	85	LBV	LOS	20796
28	85	NSI	LOS	1139
36	85	CAI	LOS	36857
37	85	CMN	LOS	2238
68	85	JNB	LOS	176791
71	85	ABJ	LOS	34695
72	85	ABV	LOS	1311716
73	85	ACC	LOS	236772
75	85	BKO	LOS	1152
78	85	COO	LOS	48134
79	85	DKR	LOS	12389
80	85	ENU	LOS	128514
81	85	FNA	LOS	28080
82	85	KAN	LOS	143164
84	85	LFW	LOS	41804
86	85	NIM	LOS	2259
88	85	OUA	LOS	2211
89	85	PHC	LOS	579530
90	85	QOW	LOS	188770
296	85	ATL	LOS	75920
375	85	IAH	LOS	62322
385	85	JFK	LOS	37209
876	85	AMM	LOS	14905
878	85	AUH	LOS	92224
882	85	BEY	LOS	34404
891	85	DOH	LOS	96362
892	85	DXB	LOS	254368
908	85	IST	LOS	56720
1081	85	FCO	LOS	34720
1100	85	MAD	LOS	25376
1151	85	AMS	LOS	91563
1167	85	CDG	LOS	75712
1185	85	FRA	LOS	78897
1204	85	LGW	LOS	13884
1205	85	LHR	LOS	307294
1	86	ADD	NIM	4017
27	86	NDJ	NIM	7170
33	86	ALG	NIM	22421
37	86	CMN	NIM	25113
58	86	TIP	NIM	6766
71	86	ABJ	NIM	1372
72	86	ABV	NIM	10465
75	86	BKO	NIM	14964
78	86	COO	NIM	20766
82	86	KAN	NIM	14964
85	86	LOS	NIM	2326
88	86	OUA	NIM	141604
908	86	IST	NIM	25134
910	86	JED	NIM	14964
1167	86	CDG	NIM	60445
33	87	ALG	NKC	11132
37	87	CMN	NKC	58857
60	87	TUN	NKC	32390
75	87	BKO	NKC	16746
77	87	CKY	NKC	39104
79	87	DKR	NKC	30228
92	87	ROB	NKC	624
908	87	IST	NKC	29445
1099	87	LPA	NKC	18112
1167	87	CDG	NKC	39728
1	88	ADD	OUA	36373
15	88	NBO	OUA	3045
21	88	BZV	OUA	180
33	88	ALG	OUA	28404
37	88	CMN	OUA	33906
54	88	RBA	OUA	180
60	88	TUN	OUA	5688
71	88	ABJ	OUA	97277
73	88	ACC	OUA	14252
75	88	BKO	OUA	81905
78	88	COO	OUA	24141
79	88	DKR	OUA	16760
84	88	LFW	OUA	33345
85	88	LOS	OUA	2211
86	88	NIM	OUA	154565
1163	88	BRU	OUA	29404
1167	88	CDG	OUA	26449
30	89	SSG	PHC	1472
72	89	ABV	PHC	368311
85	89	LOS	PHC	625229
72	90	ABV	QOW	148845
85	90	LOS	QOW	166393
37	91	CMN	RAI	12588
74	91	BJL	RAI	3150
76	91	BVC	RAI	16326
79	91	DKR	RAI	34597
93	91	SID	RAI	49748
210	91	FOR	RAI	11080
313	91	BOS	RAI	17980
1097	91	LIS	RAI	80691
1099	91	LPA	RAI	5250
1167	91	CDG	RAI	6866
1204	91	LGW	RAI	180
37	92	CMN	ROB	11605
71	92	ABJ	ROB	4120
73	92	ACC	ROB	97901
74	92	BJL	ROB	41144
77	92	CKY	ROB	6032
79	92	DKR	ROB	100
81	92	FNA	ROB	78940
1163	92	BRU	ROB	4544
1167	92	CDG	ROB	17088
74	93	BJL	SID	265
76	93	BVC	SID	95841
91	93	RAI	SID	57633
1068	93	BGY	SID	8640
1084	93	FUE	SID	567
1097	93	LIS	SID	55686
1099	93	LPA	SID	12096
1109	93	OPO	SID	2262
1151	93	AMS	SID	8388
1155	93	BHX	SID	14686
1158	93	BOD	SID	189
1167	93	CDG	SID	5585
1185	93	FRA	SID	4240
1204	93	LGW	SID	14645
1211	93	LUX	SID	186
1212	93	LYS	SID	189
1213	93	MAN	SID	14467
1216	93	MRS	SID	189
1219	93	NCE	SID	189
1222	93	NTE	SID	378
1237	93	SXB	SID	189
1241	93	TLS	SID	378
96	94	BGI	ANU	49750
104	94	GND	ANU	11529
107	94	KIN	ANU	16016
113	94	POS	ANU	2356
114	94	PTP	ANU	14208
115	94	PUJ	ANU	30496
116	94	SBH	ANU	3387
117	94	SDQ	ANU	7450
118	94	SJU	ANU	30060
119	94	SKB	ANU	83052
124	94	SXM	ANU	28278
125	94	TAB	ANU	14294
126	94	UVF	ANU	14560
212	94	GEO	ANU	4004
296	94	ATL	ANU	5110
327	94	CLT	ANU	5208
348	94	EWR	ANU	34625
385	94	JFK	ANU	32788
409	94	MIA	ANU	54020
493	94	YUL	ANU	1800
503	94	YYZ	ANU	29243
1185	94	FRA	ANU	6994
1204	94	LGW	ANU	131685
97	95	BON	AUA	33122
100	95	CUR	AUA	334075
115	95	PUJ	AUA	456
117	95	SDQ	AUA	4408
124	95	SXM	AUA	1421
152	95	PTY	AUA	43850
182	95	BOG	AUA	54114
191	95	CCS	AUA	111250
234	95	MAR	AUA	42448
237	95	MDE	AUA	2302
248	95	PBM	AUA	18522
284	95	VLN	AUA	8816
296	95	ATL	AUA	91265
313	95	BOS	AUA	62100
318	95	BWI	AUA	34250
327	95	CLT	AUA	70082
348	95	EWR	AUA	94314
355	95	FLL	AUA	48299
374	95	IAD	AUA	9601
375	95	IAH	AUA	426
385	95	JFK	AUA	155212
395	95	LGA	AUA	3746
401	95	MCO	AUA	13837
409	95	MIA	AUA	144202
427	95	ORD	AUA	9102
432	95	PHL	AUA	32813
493	95	YUL	AUA	567
503	95	YYZ	AUA	35989
1151	95	AMS	AUA	73540
1204	95	LGW	AUA	8054
94	96	ANU	BGI	44750
101	96	FDF	BGI	7600
104	96	GND	BGI	33060
107	96	KIN	BGI	12012
113	96	POS	BGI	115426
114	96	PTP	BGI	50
124	96	SXM	BGI	14476
125	96	TAB	BGI	13952
126	96	UVF	BGI	8555
212	96	GEO	BGI	25220
215	96	GRU	BGI	9411
327	96	CLT	BGI	4924
385	96	JFK	BGI	104024
409	96	MIA	BGI	132992
493	96	YUL	BGI	3840
503	96	YYZ	BGI	85879
1020	96	CPH	BGI	230
1026	96	HEL	BGI	460
1155	96	BHX	BGI	8796
[truncated: 36,377 more rows]
