# Supplementary material for: Dynamic patterns of information flow in complex networks
Source: Nat Commun. 2017 Dec 19;8:2181. doi: 10.1038/s41467-017-01916-3 (PMC5736766; doi:10.1038/s41467-017-01916-3)
Supplement: Supplementary file 4 — Supplementary Software 1 [file 41467_2017_1916_MOESM4_ESM.zip › Code/SIR/solve/flow_node_SIR.m]

function flow_in_time_SIR=flow_node_SIR(starting_point,time);
% CITATION: 
    %   Dynamic patterns of information flow in complex networks
    %   Baruch Barzel & Uzi Harush
    
    %Input: 
    %   starting_point:  node index for the epidemic outbreak
    %   time:     time index of flow
    
    %Output: 
    %   flow_in_time_SIR: flow node at the time T(time).
    
    Results=matfile('Results.mat','writable',true);                                                                         %create a list of file names                                                                              %create a cell array of the model
    A=Results.A;
    n=size(A,2);
    r=zeros(n,time,n);
    Results.r=r;
    for start=starting_point
        [Steady_State T]=runge_kutta_SIR(0,[],0,start,0);
        parfor i=1:n
        	X11 = sprintf('Calculating F_%d(%d) please wait.',i,time-1);
            disp(X11)
            [~, name_file]=Write_model_file_SIR(2,i,0);                                                             %create a equations.m file where x_dot(t)=0
            [New_Steady_State, ~,timerVal]=runge_kutta_SIR(1,Steady_State(time,:),i,start,name_file);                     %Solves the  equations
            X11 = sprintf('The calculation of F_%d(%d) took %d seconds',i,time-1,timerVal);
            disp(X11)
            x=(Steady_State(end,2*n+1:3*n)'-New_Steady_State(end,2*n+1:3*n)')./(Steady_State(end,2*n+1:3*n)'-New_Steady_State(1,2*n+1:3*n)');                                               % calc the perturbation effect
            x=sum(x);
            Write_model_file_SIR(4,[],name_file);                                                                                         % delete the equations.m file
            r(i,time,start)=x;
        end
        Results.r=r;
    end
    flow_in_time_SIR=sum(r,3)/1;
    flow_in_time_SIR=flow_in_time_SIR(:,time);
end
