# Supplementary material for: Dynamic patterns of information flow in complex networks
Source: Nat Commun. 2017 Dec 19;8:2181. doi: 10.1038/s41467-017-01916-3 (PMC5736766; doi:10.1038/s41467-017-01916-3)
Supplement: Supplementary file 4 — Supplementary Software 1 [file 41467_2017_1916_MOESM4_ESM.zip › Code/SIR/solve/runge_kutta_SIR.m]

% the model come from 
% 1. http://www.phy.davidson.edu/fachome/dmb/py200/RungeKuttaMethod.htm 
% 2. http://www.encyclopediaofmath.org/index.php/Kutta-Merson_method

%%%%%%%%%%%%%
%%%main function%%
%%%%%%%%%%%%%
function [Initial T timerVal]=runge_kutta_SIR(mode,y0,i_Provocation,i_starts,name_file);
    timerVal=0;
    
    if (mode==0)
        [model, name_file]=Write_model_file_SIR(1,0,0);
    elseif (mode==1)
        tic
        [model, name_file]=Write_model_file_SIR(2,i_Provocation,0);
    end
    [Initial T]=calc_runge_kutta(mode,y0,i_Provocation,i_starts,name_file);
    if mode==1
        timerVal=toc;
    end
end

function [Initial T1]=calc_runge_kutta(mode,y0,i_Pro,i_starts,name_file);
    %mode: 
    %0-Regular run, 
    %1-Provocation in node "i_Pro" 
    

    % error for one step
    error=1*10^-7;
    static=1*10^-7;
    infected=10^-3;
    if mode==0
        L=1;
    else
        L=2;
    end
    
    
    Result=matfile('Results.mat','writable',true);
    if (mode==1 || mode==2)
        global Initial_output
        Initial_output=Result.Initial_output;
    end
    global A A_sparse
    A=Result.A;
    A_sparse=Result.A_sparse;
    n=size(A,1);
    
    t0=0;
    if (mode==0)
        y0=zeros(1,3*n);
        y0(1:n)=1; 
        y0(i_starts)=1-infected;
        y0(i_starts+n)=infected;
    end
        
    if (mode==1 || mode==2)
        print=0;
    elseif (mode==0)
        print=1;
    else
        Message='!!!!!!mode is not 1 or 0!!!!!!';
    end
    
    Initial=y0;
    T1=0;
    t_begin=0;
    options = odeset('RelTol',error,'AbsTol',error*ones(1,2*n));
    
    Continue=1;
    while Continue
        if mode==0
            [T,Y] = ode45(name_file,[t_begin t_begin+L],y0(1:2*n),options);
            Y(:,2*n+1:3*n)=1-Y(:,1:n)-Y(:,n+1:2*n);
        elseif mode==1 || mode==2
            [T,Y] = ode45(name_file,[t_begin t_begin+L],y0(1:2*n)',options);
            Y(:,2*n+1:3*n)=1-Y(:,1:n)-Y(:,n+1:2*n);
        end
        if mode==0
            [max_Change b]=max(abs((Y(end,2*n+1:3*n)-Y(floor(end-2),2*n+1:3*n))./(Y(end,2*n+1:3*n))));
            X11 = sprintf('Calculating epidemic state please wait. We achieve accuracy of %s',max_Change);
            disp(X11)
        elseif mode==1 || mode==2
            [max_Change b]=max(abs((Y(end,2*n+1:3*n)-Y(floor(end-2),2*n+1:3*n))./(Y(end,2*n+1:3*n))));
        end
        if max_Change<static
            Continue=0;
        end
        y0=Y(end,:);
        Initial=[Initial ; Y(end,:)];
        T1=[T1; T(end)];
        t_begin=T(end);
    end
    clear functions
    if (mode==0)
        Results=matfile('Results.mat','writable',true);
        Results.Initial_output=Initial;
        Results.T=T1;
    end
    
end
