# Supplementary material for: Dynamic patterns of information flow in complex networks
Source: Nat Commun. 2017 Dec 19;8:2181. doi: 10.1038/s41467-017-01916-3 (PMC5736766; doi:10.1038/s41467-017-01916-3)
Supplement: Supplementary file 4 — Supplementary Software 1 [file 41467_2017_1916_MOESM4_ESM.zip › Code/SIR/solve/Write_model_file_SIR.m]

function [model, namefile]=Write_model_file_SIR(mode,perturbation,name_file);
    %Input: 
    %   mode:   1- Write unperturbed system equations 
    %           2- Write system equations that nodes in perturbation list are silenced (dx_i=0)  .
    %           4- Delete file equations after we solve the system
    %   perturbation:     List of node that  will be silenced meaning
    %                     dS_i=0 (valid only in mode 2 and 3)   
    %   edges:     NOT used
    %   name_file: The name file to delete (valid only in mode 4)
    
    %Output: 
    %   namefile: Name file with the system equations that needed to solve 
    


    warning('off', 'MATLAB:dispatcher:UnresolvedFunctionHandle');
    Results=matfile('Results.mat','writable',true);
    rho=Results.rho;
    beta=Results.beta;
    o1={'function x_dot = Equations(t,x)'};
    o2={'global A_sparse'};  
    o3={['rho=' num2str(rho) ';']};
    o4={['beta='  num2str(beta) ';']};
    o5={'n=size(A_sparse,1);'};
    o6={'x_dot=zeros(2*n,1);'};
    o7={'for i=1:n'};
    o8={'    x_dot(i)=-rho*x(i)*sum((transpose(A_sparse(:,i))*x(n+1:2*n)));'};
    o9={'end'};
    o10={'for i=n+1:2*n'};
    o11={'    x_dot(i) = -beta*x(i)+rho*x(i-n)*sum((transpose(A_sparse(:,i-n))*x(n+1:2*n)));'};
    o12={'end'};
    
    model=[o1;o2;o3;o4;o5;o6;o7;o8;o9;o10;o11;o12];
    namefile=0;
    switch mode
        case 1
            namefile=Write_regular_model(model);
        case 2
            namefile=Write_perturbation_model(model,perturbation);
        case 3
            
        case 4
            Delet_model(name_file);
        otherwise
            Message='error!!! model is not available Value'
    end
end

% Mode 1
function namefile=Write_regular_model(model);
    namefile='equations_0_0';
    namefile1=[namefile '.m'];
    fileID = fopen(namefile1,'w');
    for i=1:size(model,1)
        fprintf(fileID,model{i});
        fprintf(fileID,'\n');
    end
    fprintf(fileID,'%s','end');
    fclose(fileID);
end 

% Mode 2
function namefile=Write_perturbation_model(model,perturbation);
    namefile='equations_';
    for i=1:max(size(perturbation))
        namefile=[namefile int2str(perturbation(i))];
        namefile=[namefile '_'];
    end
    namefile1=[namefile '.m'];
    
    fileID = fopen(namefile1,'w');
    fprintf(fileID,model{1});
    fprintf(fileID,'\n');
    for i=2:size(model,1)
        fprintf(fileID,model{i});
        fprintf(fileID,'\n');
    end
    fprintf(fileID,'\n');
    for i=1:max(size(perturbation))
        fprintf(fileID,'%s%i%s','i=',perturbation(i),';');
        fprintf(fileID,'\n');
        fprintf(fileID,'%s','x_dot(i)=0;');
        fprintf(fileID,'\n');
        fprintf(fileID,'%s','x_dot(i+n)= -beta*x(i+n);');
        fprintf(fileID,'\n');
        fprintf(fileID,'\n');
        fprintf(fileID,'\n');
    end
    fprintf(fileID,'%s','end');
    fclose(fileID);
end 

% Mode 4
function Delet_model(name_file);;
    namefile1=[name_file '.m'];
    delete(namefile1);
end
