# Supplementary material for: Dynamic patterns of information flow in complex networks
Source: Nat Commun. 2017 Dec 19;8:2181. doi: 10.1038/s41467-017-01916-3 (PMC5736766; doi:10.1038/s41467-017-01916-3)
Supplement: Supplementary file 4 — Supplementary Software 1 [file 41467_2017_1916_MOESM4_ESM.zip › Code/SIR/solve_SIR.m]

Results=matfile('Results.mat','writable',true);
Results.model_type=2;
mystring = ['Whice network you want to analyze: \n'...
            '1 - air-traffic from the paper.\n'...
            '2 - network model.\n'];   
model_type1=input(mystring);
switch model_type1
    case 1 %Extract the network from the data 
        addpath('.\SIR\Data');
        dirk_data;
        Results=matfile('Results.mat','writable',true);
        Results.A=Fs;
        Results.s_in=sum(Fs);
        Results.s_out=sum(Fs');
        Results.A_sparse=sparse(Fs);
        Results.D=calc_distance(Fs);
    case 2
        addpath('..\model');
        n=Create_model(model_type);
end

% The user provide parameters
rho=input('Enter the parmetr rho(see Supplementary Note 5).\n');
beta=input('Enter the parmetr beta(see Supplementary Note 5).\n');
Results.rho=rho;
Results.beta=beta;
starting_point=input('Select the source node index for the epidemic outbreak.\n');
time_0=input('Select the time point of flow.\n');

%calculate the node flow in SIR model 
Results.flow_node_of_SIR=flow_node_SIR(starting_point,time_0+1);
